# Supplementary material for: ceRNA network construction and identification of hub genes as novel therapeutic targets for age-related cataracts using bioinformatics
Source: PeerJ. 2023 Mar 23;11:e15054. doi: 10.7717/peerj.15054 (PMC10040182; doi:10.7717/peerj.15054)
Supplement: Supplemental Information 2 [file peerj-11-15054-s002.txt]

geneNames	norm1	norm2	norm3	ARC1	ARC2	ARC3
7A5	0.001838514	3.2100747	1.8886342	3.9206665	0	3.0474036
A1BG	1.430666957	1.6853188	1.6923356	1.0185853	0.031261075	1.7325236
A1CF	0.001838514	0.4454714	0.2226328	0.7676037	2.014580567	0.02141052
A26C3	0.001838514	1.8932295	0.6284522	3.048595	0.7891551	1.04013137
A2BP1	1.752654232	1.3017519	1.364299	0.8237504	1.680561075	1.17671469
A2LD1	5.322752	3.277021	4.794782	6.2538967	6.1399927	6.1294446
A2M	0.3750627	0.0279991	0.0120764	0.1195367	0	0.02141052
A2ML1	0.001838514	0.0279991	0.0120764	0.1195367	0	0.02141052
A3GALT2	1.31711415	2.9498767	1.16044	3.6954909	1.30730675	0.75342541
A4GALT	2.3505898	2.0207603	2.8026767	0.1195367	0	0.02141052
A4GNT	0.001838514	0.0279991	0.0120764	0.1195367	1.8379533	0.02141052
AAA1	0.620591468	1.5317474	0.2944919	0.9468767	0.54191694	1.08069647
AAAS	3.279872	3.7183459	3.7382956	NA	4.0926366	4.205001
AACS	4.566396	5.1335216	4.9836106	2.822267	5.5443234	5.0835013
AACSL	3.492647	4.0206366	2.8176143	3.137682	2.707099	2.605373
AADAC	0.001838514	0.7427828	2.7073593	2.4294693	2.2001765	1.0626245
AADACL1	6.65217805	7.2678015	6.644698	6.8396925	6.785079	6.51197715
AADACL2	2.8399596	0.0279991	1.8492192	3.2982972	1.6991348	1.9967713
AADACL3	0.001838514	3.6235268	0.0120764	0.1195367	0	2.562375
AADACL4	0.001838514	4.181551	0.0120764	0.1195367	0	0.02141052
AADAT	1.783019332	1.06768275	1.358114375	1.457578275	1.43640225	1.343519095
AAGAB	6.626446	6.5915213	6.03921	5.922819	6.343066	6.1984468
AAK1	1.815845676	2.303011167	1.4695155	1.147795967	1.459213953	1.261279847
AAMP	5.4680986	5.6635222	5.782176	6.2234454	6.2125983	6.2946243
AANAT	0.001838514	0.0279991	0.0120764	0.1195367	0	0.02141052
AARS	9.569522	9.167774	9.506269	9.436223	9.65657	9.519314
AARS2	5.625077	5.197019	4.9050927	5.704979	5.9247446	5.761301
AARSD1	6.1701055	5.8381014	6.145985	6.891461	6.18232	6.4510546
AASDH	5.8523817	5.8948812	5.7834954	5.8636765	5.9238076	5.9982576
AASDHPPT	6.1850418	5.9947415	6.00092125	6.74791825	6.4593695	6.131184
AASS	4.2666409	3.29029715	3.6840122	3.5168758	3.62421345	2.66079465
AATF	6.2142334	6.7714744	6.687383	6.403307	6.4138703	6.423788
AATK	3.124276167	2.282165333	2.069542367	1.9965768	3.0812753	2.50671644
ABAT	3.972730567	0.977652333	1.225005867	0.944872167	1.0505438	1.130715947
ABCA1	4.578913	1.8998686	2.1787567	4.0542393	3.811257	5.4051614
ABCA10	3.1765555	1.5109949	0.9788339	1.9517211	2.9372944	2.97844735
ABCA11	3.4905868	0.0279991	2.6423767	3.3937438	3.7909973	3.7035863
ABCA12	0.001838514	0.0279991	0.0120764	0.1195367	0	0.02141052
ABCA13	0.001838514	0.0279991	0.0120764	0.1195367	0	0.02141052
ABCA2	1.945202407	2.26304325	2.0862261	0.1195367	1.3655095	0.02141052
ABCA3	6.484875	6.358321	6.8717775	6.56477	6.162368	6.0287504
ABCA4	9.038757	7.6078157	8.642015	6.0625954	8.269071	7.031355
ABCA5	4.3342358	0.660672033	1.788799467	0.1195367	3.176010967	2.667650433
ABCA6	1.602934407	1.2964599	1.1655862	2.17020215	1.4249469	2.74225365
ABCA7	1.915941776	2.0469764	2.648432433	1.998636133	2.718823	1.822750653
ABCA8	3.5584933	3.9576484	2.5563347	3.6160809	3.1116489	3.8899919
ABCA9	1.709129957	1.8143557	1.5996892	2.34201735	2.044998	1.59412766
ABCB1	1.327370657	1.61496625	2.01196145	0.1195367	0.6052341	0.02141052
ABCB10	6.2336907	5.276316	5.575926	4.661794	5.766392	4.9995656
ABCB11	1.3961979	1.8830895	3.417603	4.0159826	2.5514758	0.02141052
ABCB4	6.0732737	6.601515	5.9922895	4.846841	4.5808973	2.8027713
ABCB5	0.001838514	0.0279991	0.0120764	0.1195367	0	0.02141052
ABCB6	6.4728327	6.806614	6.568887	6.306285	5.5429764	6.2683797
ABCB7	7.0522375	6.612173	6.1711035	7.149408	7.390175	6.5620327
ABCB8	0.8673811	0.0279991	0.0120764	2.063843	3.592915	0.02141052
ABCB9	3.40268585	3.8022595	3.907199833	3.612847633	4.2436708	3.673483267
ABCC1	1.238001007	1.08549235	3.0545777	0.1195367	0.46368757	1.03642526
ABCC10	3.895846	4.648506	3.9145424	0.1195367	3.7778249	3.4153018
ABCC11	0.759056621	1.3433425	0.4577096	2.263094567	0.815223067	1.16363488
ABCC12	0.001838514	0.0279991	0.0120764	0.1195367	0	0.02141052
ABCC13	1.911653238	2.1554597	1.951758467	1.168219	1.696681	2.230722907
ABCC2	0.001838514	0.0279991	0.0120764	0.1195367	0	0.02141052
ABCC3	2.5771665	2.73805365	3.20020685	1.65702845	2.55988045	1.93304006
ABCC4	3.1441217	0.0279991	0.0120764	0.1195367	1.7076509	1.30977586
ABCC5	3.831913271	3.881729033	3.7612288	3.565028933	3.911998333	4.069803573
ABCC6	0.320580126	0.795535183	0.832269867	1.265366533	1.372796006	1.547846227
ABCC6P1	2.8361218	2.5425334	0.0120764	3.3659954	4.568978	3.5918744
ABCC6P2	3.0667377	2.7836826	3.4031358	2.1779883	4.277067	3.499698
ABCC8	0.001838514	0.9816537	0.0120764	0.1195367	1.4773991	0.02141052
ABCC9	1.061534605	1.481332133	2.8208236	2.4831459	1.027923117	1.725955173
ABCD1	3.3438087	1.9892896	2.8609915	0.1195367	2.340647	0.02141052
ABCD2	0.001838514	1.35198485	1.06765845	0.7171443	0	0.02141052
ABCD3	5.1172276	5.9326954	5.327277	5.733293	5.4240127	5.447877
ABCD4	0.798019055	0.940549475	0.2878984	0.1195367	1.15673465	1.01103616
ABCE1	5.46818755	5.91565925	5.3625058	4.6543869	5.69194745	5.7377627
ABCF1	7.50285875	7.8199725	7.544509	7.6797853	7.492888	7.7309895
ABCF2	2.802341671	3.203954733	2.876033567	2.036999767	3.191582667	3.271708973
ABCF3	3.6021938	3.1384401	1.1315213	2.105325	3.783138	1.2041569
ABCG1	3.564820736	3.182097383	3.133612767	1.401704283	2.411529983	2.873435537
ABCG2	0.001838514	0.0279991	0.0120764	0.1195367	0	0.02141052
ABCG4	4.1889873	3.24524	4.158491	4.4896317	4.0525866	3.4519525
ABCG5	0.001838514	2.324674	1.1846967	3.4548419	0.8351932	0.02141052
ABCG8	3.168229	0.0279991	2.415806	0.1195367	2.0234497	1.8948125
ABHD1	5.3151784	3.024217	4.8170247	0.1195367	5.417927	5.157221
ABHD10	6.258801	5.9454274	6.111915	6.614505	6.6835823	7.0293493
ABHD11	3.695783267	2.587159	3.853490267	5.333243767	4.363101567	3.694345367
ABHD12	5.3814799	7.136465267	6.550374833	4.558671733	4.796901	5.042237
ABHD12B	1.691106371	0.813749767	1.134340767	1.229991633	1.633579667	1.643652373
ABHD13	1.464144775	1.77076475	1.6822076	1.26996085	1.4656931	3.13753235
ABHD14A	7.2859073	6.1491756	6.9936714	6.7247686	6.14933	6.5638146
ABHD14B	3.4063816	2.9819362	3.10419	1.2402291	3.7270296	3.9827688
ABHD15	4.7746816	4.8291035	4.0922933	2.1018147	5.0073853	4.230234
ABHD2	0.658622376	2.212059967	1.415041933	0.1195367	1.176105267	1.29568248
ABHD3	4.9307775	4.4598045	4.96275	0.1195367	0	0.02141052
ABHD4	4.4196897	5.0534406	4.763256	1.3085687	4.4166517	4.7575693
ABHD5	3.370137	5.4909654	4.3446803	0.1195367	4.012066	3.3389168
ABHD6	6.8989797	6.556591	6.669059	7.2035646	7.3512855	7.222777
ABHD7	4.4096537	3.3642745	4.361321	3.5878086	4.2106094	3.519671
ABHD8	7.447425	6.6880765	7.1515646	7.585513	7.1151247	7.087967
ABHD9	3.4744816	0.0279991	3.7673786	0.1195367	2.9619884	2.6438804
ABI1	4.27471545	4.6438873	3.73091175	5.5716119	3.9314073	4.44385375
ABI2	3.257848875	3.491788675	3.1552592	2.89602275	3.30488325	2.978936405
ABI3	0.001838514	0.0279991	0.0120764	0.1195367	0	0.02141052
ABI3BP	10.769911	8.737071	9.971978	10.331807	10.310175	10.118868
ABL1	3.32403016	3.542273067	4.3939167	2.714595667	3.632169567	2.665496013
ABL2	0.514347476	0.31638	1.486403233	2.097334633	0.593873	0.904938013
ABLIM1	6.711641275	6.95810785	7.1750559	7.189416725	6.81412845	7.511429075
ABLIM2	3.2186365	0.0279991	1.10124	0.1195367	2.7158566	0.02141052
ABLIM3	2.927478	3.1353965	0.0120764	0.1195367	0	0.02141052
ABO	0.001838514	0.0279991	0.0120764	0.1195367	0	0.02141052
ABP1	0.001838514	0.0279991	0.0120764	0.1195367	0	0.02141052
ABR	4.448790367	2.6263993	3.952899067	4.1591485	3.145132867	3.52253454
ABRA	0.001838514	0.0279991	0.0120764	0.1195367	0	0.02141052
ABT1	0.5843801	2.5813837	3.3943179	5.499674	4.3624682	3.264789
ABTB1	5.33232885	5.68162085	5.36057935	3.71278015	5.8121729	6.21593765
ABTB2	2.500307	6.2159386	5.1210184	1.9453051	2.0311346	0.911989
ACAA1	6.799232	6.9847326	7.1065626	7.3536863	7.0337744	7.48125
ACAA2	7.081981	7.1244664	6.7669816	7.1826243	7.359832	7.318802
ACACA	4.937611271	5.6720647	5.4156888	4.7516921	5.025661467	4.701036173
ACACB	7.400014	6.640818	6.909788	6.626446	7.052722	7.289723
ACAD10	5.925811	5.7227335	5.9890895	5.9562654	6.035008	5.7730384
ACAD11	7.7043443	7.942506	7.545785	6.618736	6.6862273	6.504525
ACAD8	5.1749228	3.7330702	5.2883737	4.9794984	5.02144495	4.40663475
ACAD9	6.926895	6.3682427	6.7424493	6.752511	6.9815354	7.1123114
ACADL	4.2696705	0.9645818	3.7320116	0.1195367	2.9011564	0.02141052
ACADM	8.1506936	7.029243	7.60999285	8.168272	8.250491	8.1442835
ACADS	0.001838514	0.0279991	0.0120764	0.1195367	3.727832	4.3895354
ACADSB	3.6471474	3.6641357	2.982579	3.6293576	4.319895	3.3897026
ACADVL	6.426156067	6.0579941	5.987358933	7.392658833	6.969910333	7.1450647
ACAN	0.001838514	0.0279991	0.0120764	0.1195367	0	0.02141052
ACAP1	0.001838514	3.2616973	0.0120764	0.1195367	4.4876113	3.7883558
ACAP2	4.7676415	4.802226	4.3944993	4.076344	4.977419	4.2506523
ACAP3	0.001838514	0.0279991	0.0120764	0.1195367	1.3536563	0.02141052
ACAT1	9.501514	9.172063	9.312526	9.849606	9.712521	9.668854
ACAT2	3.440831107	3.45280555	3.37229585	3.2408842	5.14033735	3.9298118
ACBD3	6.4503155	6.6573906	6.5779037	6.825617	6.495964	6.3668466
ACBD4	4.4674573	4.184092	4.3250027	5.8167286	3.9722168	3.9672627
ACBD5	0.619345276	0.838441	0.916640867	1.1271468	0.848613433	0.657157047
ACBD6	5.448081	6.481262	5.728648	6.623772	6.5988636	6.6286736
ACBD7	2.5028848	1.04136785	0.5499335	3.1522219	2.4997342	3.2363702
ACCN1	0.001838514	0.9219441	0.9324547	2.4203595	0	1.01016026
ACCN2	2.192577257	1.2516067	2.0615945	2.54328435	2.2781098	2.67633626
ACCN3	1.85834156	3.27150345	2.12980165	1.82833595	1.7016827	1.883815365
ACCN4	0.001838514	0.0279991	0.0120764	0.751026033	0	0.02141052
ACCN5	0.001838514	1.3565006	1.9365919	0.1195367	0	0.02141052
ACCS	8.460788	6.4397526	8.126552	8.666052	8.124597	8.019895
ACCSL	0.648388765	0.80263175	0.31494335	0.1195367	0	0.02141052
ACD	5.9973164	5.489564	5.836503	5.1925397	5.511213	5.7551246
ACE	2.092599738	0.199597767	0.8220075	2.2671094	0.911274767	0.894043247
ACE2	0.001838514	0.0279991	0.0120764	0.1195367	1.2123992	2.4058251
ACER1	0.001838514	0.0279991	0.79998945	1.01895455	1.2206813	0.29107566
ACER2	1.53216897	3.21358575	2.4810281	2.442917	2.5860678	2.70355015
ACER3	4.2194963	4.690695	4.536245	4.808777	5.762951	5.1810637
ACHE	1.785605138	1.977089067	1.137687967	0.811095367	2.018593467	0.858926187
ACIN1	7.3442397	7.669256	7.661251	6.4915442	7.136676	7.373258
ACLY	7.0485403	7.401424	7.20074075	6.83105715	7.3147695	6.8705835
ACMSD	0.001838514	3.7599597	0.0120764	0.1195367	0	0.58012164
ACN9	6.31772015	5.8093205	6.255362	6.20916585	6.518281	6.337571
ACO1	8.33975	8.378328	8.065531	8.581484	8.088134	8.176029
ACO2	6.586966	6.4852133	6.948102	6.8033876	6.2946243	6.295111
ACOT1	3.06101705	3.50040915	1.70372235	3.8071015	3.5627775	3.02629046
ACOT11	4.1904026	4.55645665	4.0976867	2.85030085	4.23422865	4.09888085
ACOT12	0.001838514	0.0279991	0.0120764	0.1195367	0.93509746	0.02141052
ACOT2	2.193245257	1.85222525	1.9290192	2.93998735	2.6147847	2.80984046
ACOT4	3.684426	0.938422	0.0120764	2.5422592	0	2.3677516
ACOT6	0.001838514	0.0279991	2.8104208	2.4826813	2.875817	2.6860282
ACOT7	1.963812322	2.2411005	2.527981229	2.482506229	2.22655506	2.463545197
ACOT8	3.8808079	4.045609	4.1651983	2.6537738	4.1910415	4.4719696
ACOT9	5.15498805	5.7282578	5.6731025	5.97461105	6.645045	6.32068525
ACOX1	1.797314343	1.440072067	1.724634033	1.8848696	1.8977572	1.78224378
ACOX2	9.050845	7.843107	8.658268	8.743693	8.73055	8.582292
ACOX3	5.9389954	5.955681	6.06083	6.2653437	6.0569367	6.065597
ACOXL	1.7958907	0.0279991	0.0120764	0.1195367	0	0.02141052
ACP1	8.5103815	8.2174165	8.469324	8.3990752	8.415558	8.468814
ACP2	6.479518	5.0020943	6.0495343	5.9773703	7.002256	6.6059775
ACP5	1.4678131	0.0279991	0.0120764	0.1195367	0	0.02141052
ACP6	4.942863	4.5110836	4.2372236	5.3758583	6.44617	5.4349008
ACPL2	4.8339474	4.72226285	4.77612165	4.7019539	5.0166175	5.379297
ACPP	0.001838514	3.2395365	2.9679375	0.1195367	0.10343167	2.8848011
ACPT	2.36421825	2.2945991	0.1793446	0.1195367	1.66371475	1.68243776
ACR	1.8009433	0.0279991	0.0120764	0.1195367	0	0.02141052
ACRBP	0.8650087	0.0279991	0.0120764	0.1195367	0	0.02141052
ACRC	3.4796948	4.714197	1.5847296	0.1195367	4.034535	3.1639285
ACRV1	0.521546407	0.0279991	1.22054245	0.1195367	0.8534904	0.64803261
ACSBG1	0.7393932	0.0279991	4.0270514	3.3339	2.3090198	2.3319757
ACSBG2	1.9111701	0.0279991	0.0120764	0.1195367	1.3113981	0.02141052
ACSF2	5.35932	4.520465	5.3206472	5.4541154	4.8633194	5.205422
ACSF3	4.412431	5.4807906	5.5161495	6.789554	2.4013803	4.26389
ACSL1	6.7211633	6.3324175	6.340674	6.3560553	6.4397526	6.243708
ACSL3	6.866448767	6.6106566	6.9702461	6.992143467	7.229604	6.4639403
ACSL4	2.227670457	2.085175125	2.01009095	2.3878154	2.26471845	2.25011641
ACSL5	1.614374886	0.46828752	0.90415318	0.1195367	0.012363061	0.527390676
ACSL6	0.668205257	0.953050025	0.407883325	0.875906325	0.5541965	0.97727284
ACSM1	0.001838514	0.0279991	0.0120764	0.1195367	0	0.02141052
ACSM2A	0.18084635	2.2946172	0.0120764	0.1195367	1.986394	0.02141052
ACSM2B	0.770196871	1.598482667	0.972217733	1.692970633	0.683491167	2.61473484
ACSM3	0.546987143	0.394076033	0.596394067	1.473405567	1.524691667	0.388495613
ACSM4	0.001838514	0.0279991	0.3750368	0.1195367	0	2.5023816
ACSM5	1.480816771	1.314316933	0.0120764	1.8196431	1.12063302	1.7836124
ACSS1	7.8212523	4.269161	7.000146	3.0903523	3.692113	3.8555756
ACSS2	3.264115646	4.33331698	3.22197236	4.09890522	3.84264948	3.668294128
ACSS3	4.4430327	2.8351614	4.755573	0.1195367	4.600634	3.2895896
ACTA1	1.396409	11.118334	10.257088	2.4727595	0	0.02141052
ACTA2	5.9494696	3.350565	5.0292587	8.573652	10.004245	8.081009
ACTB	10.93752667	11.71915483	11.4475145	10.544049	10.42785233	10.56920833
ACTBL2	0.001838514	1.906449	0.0120764	1.8575447	0	0.6925118
ACTC1	1.065623657	0.0279991	1.50009775	1.97709985	0.11438538	1.32749466
ACTG1	11.6980475	10.16914765	11.5667475	11.837951	11.651661	11.570805
ACTG2	5.3661904	0.0279991	4.686741	0.1195367	0	0.02141052
ACTL6A	6.6658189	6.89477615	6.69152545	6.60045185	6.8429029	6.914284
ACTL6B	0.001838514	2.1661694	0.0120764	3.2891784	0	1.324407
ACTL7A	0.001838514	0.0279991	0.0120764	0.1195367	0	0.02141052
ACTL7B	0.001838514	0.0279991	2.928644	0.1195367	0.67685634	0.02141052
ACTL8	0.5010369	0.0279991	0.0120764	0.1195367	0	0.02141052
ACTN1	8.412425	9.067114	8.876825	8.1932125	7.877187	8.334763
ACTN2	2.7127018	0.0279991	0.9141589	0.1195367	2.9371624	0.02141052
ACTN3	0.001838514	0.0279991	0.0120764	0.1195367	0	0.02141052
ACTN4	7.8115215	7.8641167	7.680098	8.013937	8.607124	8.492935
ACTR10	8.034929	7.7284	7.6275334	8.144072	8.365651	8.203102
ACTR1A	7.216069	8.311992	7.9376845	8.023978	7.7043443	8.05578
ACTR1B	6.935752	6.6826086	6.5915213	6.3727493	6.7180243	6.660923
ACTR2	8.675467	8.882233	8.629391	8.369659	8.97269	8.87057
ACTR3	5.038602	6.1339197	5.943394	4.565324	5.0943217	5.2439713
ACTR3B	4.111338325	3.4815266	3.46454935	3.6075703	4.438487775	4.0308171
ACTR5	4.081132	3.4381657	4.076879	2.9244204	4.1317058	4.4569793
ACTR6	6.8864684	6.440882	6.397803	7.144798	7.173065	7.311889
ACTR8	5.043133	4.219948	4.292403	5.245556	5.0602617	4.447018
ACTRT1	4.400447	3.6725333	4.587064	5.711161	4.3063974	4.333098
ACTRT2	0.001838514	0.0279991	0.0120764	0.1195367	0	0.02141052
ACVR1	8.226981	7.703815	7.753434	8.091102	8.18084	7.9365635
ACVR1B	2.700243839	1.902382625	2.156642325	1.95113785	2.29297565	1.687934968
ACVR1C	3.6355531	0.0279991	0.9358997	0.1195367	0	2.9673803
ACVR2A	4.10921835	4.9981603	4.94851975	4.91994315	4.714245	4.85233405
ACVR2B	0.528440857	0.0279991	0.54836375	2.0169746	0.033813005	0.34028649
ACVRL1	0.786281357	0.0279991	0.81906155	1.72723835	0.6202963	0.02141052
ACY1	6.679532	5.1276956	6.1228733	7.1470914	7.0681973	7.5633755
ACY3	0.001838514	0.0279991	0.0120764	0.1195367	0	0.02141052
ACYP1	3.885674405	4.3787247	4.052263367	3.973180533	3.826579133	4.100039507
ACYP2	5.17603075	5.28604335	5.2670443	4.2047025	4.31385125	4.6379181
ADA	5.185328	5.2512565	4.807271	4.35062	5.566276	6.825007
ADAD1	0.86189234	3.1721652	3.7553775	0.1195367	0.89953953	2.6703572
ADAD2	0.001838514	0.0279991	0.0120764	0.1195367	0	0.02141052
ADAL	5.973469	6.773232	6.340099	4.767277	6.5349774	5.9922895
ADAM10	5.052352	5.7098196	5.2845965	4.99996935	4.71541635	5.00165605
ADAM11	2.9764516	0.0279991	0.6365289	2.1793866	2.3924034	2.2987013
ADAM12	0.454786476	1.251229867	1.195132767	2.2353279	1.344870233	1.745564733
ADAM15	5.788510325	3.990103825	5.46713615	5.870348575	5.53407145	5.16663665
ADAM17	5.6682535	5.94994045	5.82835585	4.74864095	5.05844795	5.6987114
ADAM18	0.001838514	0.0279991	0.0120764	0.1195367	0	0.02141052
ADAM19	1.687413909	1.332917733	1.462076533	0.8773464	0.6888985	0.02141052
ADAM2	3.7609622	2.866898	2.6074085	4.593748	3.004507	1.9741644
ADAM20	0.001838514	0.0279991	0.0120764	1.7538247	0	0.02141052
ADAM21	0.001838514	0.9820099	0.0120764	0.1195367	1.7140757	0.02141052
ADAM21P	0.001838514	0.0279991	0.0120764	0.1195367	0	0.02141052
ADAM22	0.919090543	0.502137667	0.0120764	0.1195367	0	0.02141052
ADAM23	0.001838514	0.0279991	0.0120764	0.1195367	0	0.02141052
ADAM28	0.001838514	0.0279991	0.651128533	0.1195367	0	0.02141052
ADAM29	0.001838514	0.0279991	0.5933911	0.1195367	0	0.9882768
ADAM30	0.001838514	0.9220032	0.0120764	0.1195367	0	0.02141052
ADAM32	1.549999719	1.27657405	1.62589645	0.797094575	1.59859989	2.14944218
ADAM33	0.086521322	0.0279991	1.37295035	1.05253525	0.012903106	0.02141052
ADAM3A	1.103051305	1.351945533	1.3292349	1.995212333	0.9149592	0.16510977
ADAM5	0.656348557	0.60881955	1.2359909	2.8975715	0	0.657796295
ADAM5P	0.001838514	0.0279991	0.0120764	0.1195367	0	0.02141052
ADAM6	1.198379657	0.35464925	0.0120764	0.1195367	1.755906	1.21966186
ADAM7	0.001838514	0.0279991	0.0120764	0.1195367	0	0.02141052
ADAM8	0.001838514	1.8955178	0.0120764	2.116362	0	0.02141052
ADAM9	4.166891	4.646476	4.531755	1.4462464	4.8836455	4.1188765
ADAMDEC1	0.125363822	1.18943425	0.2160402	0.1195367	1.5207565	0.02141052
ADAMTS1	6.1291003	3.8599746	5.5685997	0.1195367	0	0.02141052
ADAMTS10	0.001838514	0.0279991	0.0120764	0.1195367	0	0.85681593
ADAMTS12	0.001838514	0.0279991	0.0120764	0.1195367	0	0.02141052
ADAMTS13	1.884029738	0.199194933	0.902256033	1.708159967	0.327861567	1.07994918
ADAMTS14	0.141644043	0.0279991	0.303053667	1.362457967	0.717882233	0.289530037
ADAMTS15	0.7841494	1.9306659	2.8880656	2.1232405	1.2600639	1.1348232
ADAMTS16	0.001838514	0.0279991	0.0120764	0.1195367	0	0.02141052
ADAMTS17	1.9350033	1.7490292	0.0120764	0.1195367	0	4.367985
ADAMTS18	3.784489	2.20607195	3.3732526	3.44915735	2.16211115	3.44446615
ADAMTS19	0.001838514	0.0279991	0.0120764	0.1195367	0	0.02141052
ADAMTS2	4.07762395	1.74193985	3.64376665	2.12955785	1.3348843	1.34153201
ADAMTS20	0.912697805	1.1063286	0.547688833	0.1195367	0.5315526	0.62559728
ADAMTS3	0.001838514	0.0279991	1.5105128	0.1195367	0	0.02141052
ADAMTS4	0.001838514	0.0279991	0.0120764	0.1195367	0	0.02141052
ADAMTS5	5.242802	4.522512	4.4605055	0.1195367	0	0.02141052
ADAMTS6	4.716723	4.3643746	4.380168	3.8774848	3.175665	3.01626
ADAMTS7	2.12802125	2.49291995	0.0120764	1.82266655	2.66004945	2.9543042
ADAMTS8	4.3731217	4.900965	3.802262	2.5118608	5.105505	5.02713
ADAMTS9	5.716556	1.1540896	2.865241	0.1195367	0	0.02141052
ADAMTSL1	0.385306171	0.73928066	0.62395258	0.1195367	0.445905108	0.375355976
ADAMTSL2	8.2923155	6.7551093	7.713052	9.24928	8.895841	9.263569
ADAMTSL3	3.0920084	4.0109916	3.202603	2.934283	4.115731	5.403921
ADAMTSL4	5.7667499	4.392655467	5.3663898	0.799874333	0.940638467	0.93582108
ADAMTSL5	4.7875843	6.148547	5.729694	6.2125983	5.4363117	6.04381
ADAP1	0.001838514	2.474333	0.3228561	0.1195367	0.049151197	3.0595307
ADAP2	3.8982573	0.0279991	0.0120764	0.1195367	2.910444	2.3662827
ADAR	5.435239638	5.746531033	5.682357133	5.707909	5.564061133	5.542982507
ADARB1	4.335825829	2.963156425	3.673246	1.377474275	2.312578	1.362133315
ADARB2	0.001838514	1.1659791	0.0120764	1.5034394	1.679344	1.2353284
ADAT1	4.8553925	5.6411147	5.1231203	6.1509666	6.064484	5.8169947
ADAT2	3.7999299	2.4522386	2.2634954	4.75329	3.10078	0.02141052
ADAT3	0.001838514	3.455526	3.2603216	4.6567254	0.80902684	0.02141052
ADC	3.1333003	4.610403	4.0351334	3.3035684	4.681068	4.181353
ADCK1	5.242568	5.7141886	5.2418575	5.674288	5.767451	5.2047606
ADCK2	6.544199	6.7469287	6.7066135	7.5701838	7.669256	7.6744995
ADCK4	4.841089	5.6771703	5.2993627	3.3506572	4.75329	4.8696966
ADCK5	3.2099524	0.8339652	2.6249342	1.9717796	2.954918	2.3029273
ADCY1	0.499930307	2.40422045	1.95104445	1.77497835	1.79814085	1.22962491
ADCY10	1.0626245	0.0279991	2.2222488	2.4213967	0	0.02141052
ADCY2	0.001838514	0.0279991	2.4918473	3.3940873	2.4582946	3.3743286
ADCY3	7.3343973	4.8137736	6.5162797	1.8112175	4.299839	3.8975716
ADCY4	0.001838514	0.0279991	0.0120764	2.2426498	0	0.02141052
ADCY5	2.3378568	3.2547345	0.6534009	1.6535504	2.014274	2.502284
ADCY6	5.34511525	4.62990645	5.02693965	5.55337125	5.0901385	5.28926335
ADCY7	4.806024	3.9359076	4.824674	0.1195367	3.5978606	3.8782194
ADCY8	0.001838514	0.0279991	1.0196477	1.4036998	0	0.02141052
ADCY9	5.123434	6.237135	5.8293014	0.1195367	3.2993312	1.7832018
ADCYAP1	0.001838514	0.0279991	0.0120764	0.1195367	0	0.02141052
ADCYAP1R1	0.001838514	0.0279991	0.0120764	0.1195367	0	0.02141052
ADD1	8.262113	8.8651687	8.75737825	7.907948	7.76388775	7.3287684
ADD2	0.874737786	0.71028145	0.7011412	0.1195367	0.7750479	0.73508649
ADD3	5.160532054	3.6416191	4.589160625	2.29646555	2.877766008	2.37429216
ADH1A	0.001838514	0.0279991	1.4148564	3.1353965	5.55324	0.02141052
ADH1B	0.001838514	0.0279991	2.242042	0.1195367	2.1054661	0.02141052
ADH1C	0.2559786	2.8799007	3.7843504	4.4728155	2.8687963	0.69526035
ADH4	0.001838514	0.0279991	0.0120764	0.1195367	1.4424776	0.02141052
ADH5	5.4484825	3.8620074	4.9581766	4.5277553	4.9168153	5.1254244
ADH6	0.001838514	1.7077591	0.0120764	0.1195367	0	0.02141052
ADH7	2.4125469	0.0279991	2.860585	1.4419601	0	2.8910894
ADHFE1	7.6174758	5.2213533	6.6604078	6.6154075	6.5894408	6.5140972
ADI1	4.9909673	4.67871	5.6441064	2.6864028	4.878284	4.086477
ADIG	0.001838514	0.0279991	0.0120764	0.1195367	0	0.02141052
ADIPOQ	2.6624823	3.9589927	2.2093904	3.4827704	2.7754688	3.6316147
ADIPOR1	6.7430795	7.1397383	6.90537405	6.5613542	6.80785615	6.94415485
ADIPOR2	7.47361	7.6932397	7.28679	7.1842866	7.50812	7.2734065
ADK	3.346605704	4.1281585	4.4097396	2.918165475	3.994432325	3.558826275
ADM	3.9778666	4.428378	3.5143995	4.972548	4.7976785	2.7595596
ADM2	2.473845	0.0279991	0.0120764	1.9840474	3.197979	0.02141052
ADNP	5.5366135	5.26638415	4.7631699	4.862545	5.8137283	4.7896185
ADNP2	6.0581894	5.9965014	5.859903	6.1899395	6.2660465	5.8620505
ADO	6.1365547	6.084546	5.514335	6.4088573	6.223805	6.314516
ADORA1	2.321695843	1.4676316	2.0127586	1.7835209	1.2666433	1.642637013
ADORA2A	3.5369532	4.1610756	2.5236146	4.0829506	2.711469	3.2547345
ADORA2B	4.9942503	1.7636919	1.7477198	0.1195367	0	0.02141052
ADORA3	1.552865657	1.99906875	0.6585468	1.24220555	0.88426415	1.77427161
ADPGK	6.9059086	6.508461	6.4974775	6.2253804	6.262369	6.301742
ADPRH	1.1162255	3.7669792	2.900998	0.1195367	2.5790677	0.987246
ADPRHL1	2.451387971	2.519946033	1.83701	1.6451198	2.1927371	1.476578847
ADPRHL2	5.7914248	6.317607	6.002795	6.859935	6.8049116	6.875184
ADRA1A	1.160888748	0.0279991	0.76935746	0.63141684	0.76072282	0.630036672
ADRA1B	2.8752868	0.0279991	2.0861938	0.1195367	0	0.02141052
ADRA1D	0.001838514	0.0279991	0.0120764	0.1195367	0	0.02141052
ADRA2A	3.8388474	3.9129214	4.00941	3.5249221	5.2250524	5.784771
ADRA2B	4.236297	4.041332	4.173787	3.326107	3.2757592	4.700311
ADRA2C	0.001838514	1.0578488	0.0120764	0.1195367	0	0.02141052
ADRB1	0.9888385	0.0279991	0.9969418	1.1996596	2.019017	1.0521879
ADRB2	7.0767856	6.032805	6.7331257	8.253239	8.92406	8.404996
ADRB3	1.563956	0.0279991	2.1019628	1.9369308	0	3.427057
ADRBK1	3.49904294	3.32953005	3.52215335	4.77789055	3.491161	3.39684626
ADRBK2	0.18744709	0.0279991	1.1262299	1.9123969	0	0.02141052
ADRM1	6.4344883	7.9473095	7.4291345	6.71314045	6.72570175	6.65122465
ADSL	8.488553	8.389336	8.368087	8.944614	8.304828	8.708967
ADSS	6.710117	6.1014685	6.4273179	6.900027	6.86857655	6.9442665
ADSSL1	3.969419133	3.935555467	3.737866467	3.841387	3.463856867	3.6946529
AEBP1	3.6211114	4.1959167	2.9444132	0.1195367	3.5734189	2.553625
AEBP2	5.727282	5.783363	5.1824694	6.198166	5.560993	5.7516775
AEN	4.0223436	4.8661833	4.5093536	5.489564	4.5657573	5.4114776
AES	5.562833838	5.420841867	5.608685333	5.5922914	5.692471567	5.625297173
AFAP1	2.218784343	1.826553733	2.047180033	1.711241933	1.77515249	1.820249347
AFAP1L1	3.3010342	3.4902468	1.695108	2.3670998	3.0734088	2.7043266
AFAP1L2	4.901615	1.16022145	4.00341725	0.1195367	0	0.94246586
AFAR3	3.8940055	3.2537541	3.7574122	0.1195367	3.5292408	3.7833347
AFARP1	1.044838007	1.55215175	2.0972837	2.0390357	1.7431104	1.68964676
AFF1	4.7417978	5.30908585	5.2866185	4.01101045	5.00260795	4.6519419
AFF2	0.001838514	2.1984243	1.104967	0.1195367	0	0.02141052
AFF3	3.325439107	2.45303065	2.4141569	2.80335385	3.5570424	2.46356726
AFF4	6.400396	7.0977077	6.664984	6.873598	7.4852705	7.316578
AFG3L1	2.824345304	1.9522793	2.016722675	1.8400254	2.25142585	2.885730855
AFG3L2	7.949855	8.878553	8.310183	8.735546	8.253239	8.473725
AFM	0.001838514	0.0279991	0.0120764	0.1195367	0	0.02141052
AFMID	2.434558257	4.04031945	4.6550265	6.4471315	3.77206085	4.43835065
AFP	1.5112287	2.0788283	2.4865146	3.2866058	3.7317345	2.6049416
AFTPH	5.274092833	6.2181877	5.658188333	4.598549167	5.201832467	5.1760005
AGA	7.8387995	5.8465223	6.759333	6.0322	6.626797	6.368952
AGAP1	0.001838514	1.22704855	0.2068978	1.192405	1.2656522	1.23074201
AGAP11	0.001838514	0.0279991	2.9833791	0.1195367	0	0.02141052
AGAP2	0.001838514	0.0279991	0.0120764	0.1195367	0	0.02141052
AGAP3	2.598266385	2.4906128	2.26280645	1.79624405	2.058748	1.93237701
AGAP6	5.716946	5.534531	5.902664	6.214485	5.858665	5.0732956
AGAP7	2.1986814	1.4307609	0.0120764	1.2097663	2.8341541	3.6075315
AGAP8	7.480037	7.240477	7.5008574	7.482833	7.6324425	7.1360855
AGBL1	0.001838514	0.2896342	0.7586701	0.1195367	0	0.02141052
AGBL2	2.4853058	1.1407019	0.5575077	1.9244568	3.3642745	2.3293235
AGBL3	0.001838514	0.0279991	2.2914	1.3048259	2.065516	0.02141052
AGBL4	2.35422	0.0279991	0.0120764	0.1195367	0	0.02141052
AGBL5	4.8813076	5.30732775	5.04435515	4.2536579	5.121466	4.94063935
AGC1	0.001838514	0.0279991	0.0120764	0.1195367	0	0.02141052
AGER	2.139440433	2.329433933	0.829578933	2.984667733	2.053001233	1.388939247
AGFG1	6.0851865	5.9230165	5.8874002	6.978137	7.09144765	7.2104075
AGFG2	2.8523695	4.267893	4.7018111	1.741619	2.8810367	3.59192395
AGGF1	5.5854975	5.2111299	4.87580625	4.57407465	5.7635107	6.0070862
AGK	5.690386	5.299489	6.035488	5.696648	6.376144	6.575293
AGL	1.752322423	1.771356	1.837756988	2.156185263	2.5389122	2.200192908
AGMAT	0.001838514	0.0279991	0.0120764	0.1195367	0	0.02141052
AGPAT1	2.061229158	2.119246733	2.595145433	1.966591467	1.986040333	2.166346913
AGPAT2	4.598159967	3.526741667	4.803213967	5.683684067	5.326297733	5.471069967
AGPAT3	0.908787309	0.0279991	0.108539633	0.1195367	1.043894333	0.02141052
AGPAT4	2.808508057	4.60741915	2.90556455	3.69673745	4.19523285	4.58502495
AGPAT5	4.66933	5.171842	4.925603	3.364347	5.051264	4.2883472
AGPAT6	3.1582382	3.342114	0.0120764	3.9630718	2.8139875	3.0418983
AGPAT9	2.4678514	3.9719882	2.6709945	3.0452118	0	0.5311582
AGPS	4.9891934	6.222087	5.867503	5.252812	4.8437366	4.2197895
AGR2	0.001838514	0.0279991	0.0120764	0.1195367	0.12669377	0.02141052
AGR3	1.567209657	1.87736495	0.0120764	1.40003695	0.7232623	1.60426096
AGRN	3.463242757	4.777555	4.22714275	4.7985515	3.71165005	3.29496791
AGRP	0.89024358	0.0279991	0.0120764	2.1890487	0.490004775	1.49703476
AGT	3.317914	4.5227537	3.8703744	0.1195367	2.5680835	1.6096177
AGTPBP1	3.195473257	4.4414959	3.16576745	3.39120835	3.600945715	3.47074326
AGTR1	0.602206007	1.52755555	0.0120764	2.1957448	2.14920085	2.35539795
AGTR2	0.001838514	0.0279991	0.0120764	0.1195367	0	1.8206118
AGTRAP	5.1601267	5.0634188	4.99086545	1.8667927	4.08302845	4.60725115
AGXT	1.5885191	2.8151536	0.0120764	3.4796948	2.7191832	0.02141052
AGXT2	0.001838514	0.0279991	0.0120764	0.1195367	0	0.02141052
AGXT2L1	6.77734805	0.56444255	5.5100467	1.69148105	0.82270115	0.02141052
AGXT2L2	4.9164387	2.84974755	4.1925869	2.7330977	2.6134873	4.44258285
AHCTF1	3.838731238	4.030736367	4.315880367	3.4016863	3.875563633	3.80068434
AHCY	6.648342	6.8335605	6.636462	7.234716	7.276848	7.172068
AHCYL1	9.180028	9.140326	9.050845	8.383374	8.75758	9.035478
AHCYL2	5.408598	6.041358	5.4555526	3.0480847	5.445431	5.6531467
AHDC1	4.526508	4.324771	4.4909897	2.6220977	5.328088	3.9463432
AHI1	7.3305745	7.2423563	7.2099895	6.7516856	7.3340626	7.1408553
AHNAK	7.564483333	8.8907231	8.180687833	7.362407833	7.615112233	8.02674
AHNAK2	3.0716608	0.6048813	2.8509731	1.7405928	3.6082616	0.02141052
AHR	6.0358524	6.9382674	6.73862195	7.0244635	7.0871925	7.07190035
AHRR	0.001838514	0.0279991	0.0120764	0.1195367	0	0.02141052
AHSA1	7.043014	7.909964	7.4334	7.6037893	7.4175024	7.697724
AHSA2	8.674597	8.060324	8.3372135	7.8679047	8.007919	7.954541
AHSG	0.001838514	0.0279991	0.0120764	0.1195367	0	0.02141052
AHSP	4.1146784	3.971503	3.8133817	4.843517	3.8405914	3.2766602
AICDA	3.2628336	2.117988	0.8571721	1.6743714	0	1.5055779
AIDA	8.165139	8.598859	8.085089	8.258174	8.47709	8.336058
AIF1	3.129418567	2.739131767	2.3330664	2.7896752	3.170106833	3.805793233
AIF1L	6.0916123	2.83364905	4.6040081	2.20018115	1.608752015	0.55162736
AIFM1	4.237377029	4.4286254	4.4434731	4.3920539	4.730090325	4.341153405
AIFM2	3.8833764	3.8700793	3.4696426	1.9939929	3.7852836	3.3760831
AIFM3	6.2388935	3.0739663	5.0873055	0.1195367	0.045385193	0.927775
AIG1	6.687383	6.08681	6.4397526	5.8974285	6.5190945	6.0667706
AIM1	3.7633603	3.6717057	2.3940778	0.1195367	3.1235878	0.85878396
AIM1L	0.001838514	0.40511285	0.505934975	1.04187485	0.539447075	0.30458029
AIM2	1.807050857	1.8302073	1.8030312	1.28853735	1.75416265	0.02141052
AIMP2	8.450047	8.830283	8.542022	8.85617	8.67716	8.874116
AIP	6.712211	7.6259956	7.2598953	7.459115	6.6693544	7.4316473
AIPL1	0.001838514	0.36951795	0.0120764	1.29413585	0	0.02141052
AIRE	3.897266343	4.372051833	4.198132833	4.052743467	3.896210333	4.868386607
AJAP1	1.179861071	1.302952467	2.175181067	1.602300967	0.687185	0.96545968
AK1	4.5239797	5.190201	4.6087737	6.3792214	5.2493477	5.5867753
AK2	6.596269167	6.258795433	6.2350602	6.877626333	6.9500568	7.254356167
AK2P2	5.1892977	5.207488	5.240623	6.2021236	5.868686	5.3607116
AK3	8.442266	8.279795	8.581484	8.886759	8.633426	8.991735
AK3L1	5.3556685	5.24366225	4.906229275	4.877752725	5.10399565	5.13739665
AK5	2.735881305	1.553838	2.652587367	2.919352	2.383756567	1.84915068
AK7	0.001838514	0.0279991	0.0120764	0.1195367	0	0.02141052
AKAP1	0.608409145	2.86512375	1.5132264	0.1195367	1.8425825	1.42032366
AKAP10	4.036153	5.6276317	4.6264443	4.470415	4.495831	4.752474
AKAP11	5.25610024	4.20182886	4.85153696	4.2123465	4.74944382	5.3501781
AKAP12	4.77606285	5.22596435	4.990709225	4.00818705	5.510521475	3.396837925
AKAP13	7.222321033	7.19916	7.368685333	7.292673633	7.475162433	7.267195667
AKAP14	0.001838514	0.0279991	0.554694333	0.604535867	0.450117067	0.28264128
AKAP2	1.356262886	2.734115033	1.5024474	0.1195367	1.143329567	1.23241268
AKAP3	0.001838514	0.0279991	0.0120764	0.1195367	0.024813892	1.6078266
AKAP4	0.001838514	0.0279991	0.0120764	0.9538039	0.403255433	0.02141052
AKAP5	0.107739784	0.7670716	0.3343328	2.24973	0	2.4487267
AKAP6	2.725847	3.916644	1.613556	0.1195367	0	0.02141052
AKAP7	1.468663532	1.31809225	1.02279165	1.589277775	2.214522265	1.34657714
AKAP8	5.9527545	6.0428596	6.112913	5.947364	6.539456	5.994611
AKAP8L	5.374594	3.678792	4.321154	5.094774	6.0474496	5.67515
AKAP9	0.001838514	0.0279991	1.1330725	0.1195367	0	0.02141052
AKIRIN1	5.0455156	4.917434533	4.789275033	4.647351567	5.446327667	4.773797267
AKIRIN2	7.124156	8.046036	7.390175	6.7139025	6.6849747	6.6490397
AKNA	5.0277495	4.581789	4.7282844	5.061879	5.1304345	5.158971
AKNAD1	4.189419	3.1474025	2.498368	5.7756233	5.4043965	3.9497094
AKR1A1	6.453484933	5.596710467	6.065545733	6.659107233	5.999412933	6.617483
AKR1B1	10.344177	10.656675	10.3948345	11.002441	11.207429	11.331758
AKR1B10	0.001838514	0.0279991	0.0120764	0.1195367	0	0.02141052
AKR1B15	0.001838514	0.0279991	0.0120764	0.1195367	0	0.02141052
AKR1C1	0.001838514	0.0279991	0.0120764	0.1195367	0	0.02141052
AKR1C2	1.395330093	1.964493083	2.387449617	1.910734133	2.331092633	2.100533327
AKR1C3	7.939137	7.932964	8.022487	6.957333	7.2142754	6.489986
AKR1C4	2.887531457	3.44581185	3.38519835	3.06945585	2.9497735	2.57309326
AKR1CL1	0.001838514	1.17599055	0.0120764	3.0234246	0.65655575	1.551725075
AKR1D1	6.461334257	7.8163151	8.1225066	8.21252225	7.1255152	7.6251463
AKR1E2	3.389243	1.4039024	3.5895946	1.2705133	1.7836595	3.3906643
AKR7A2	9.357654	8.499191	9.080838	9.4176	9.198807	9.261367
AKR7A3	4.4018069	4.6707425	3.43754985	3.55719335	4.01587745	5.3166387
AKR7L	0.001838514	0.0279991	2.1619024	1.5330856	0	0.02141052
AKT1	6.553772233	7.376002633	6.974948167	5.910100567	6.8148868	7.2928119
AKT1S1	3.4348865	2.0395298	2.2188725	3.8603268	2.1670277	3.3956804
AKT2	0.001838514	0.0279991	0.0120764	0.1195367	0	0.02141052
AKT3	2.258050704	2.27851135	2.62341485	1.5535436	2.086859525	2.3076138
AKTIP	7.9095275	7.6442	7.68543715	7.57236575	8.0557247	7.5709675
ALAD	5.346759033	3.0320414	4.737491733	3.7053528	3.736654167	5.557517467
ALAS1	1.038243909	0.0279991	0.9811643	0.1195367	1.794098733	1.264228907
ALAS2	1.133911343	1.181658233	1.091697467	1.4902428	2.106273	1.108746713
ALB	4.41987955	4.30576465	4.67580585	4.7181673	4.62258125	5.14441515
ALCAM	7.3930893	5.136781	6.089064	7.185449	7.5382123	7.0496254
ALDH16A1	3.321022	4.120623	2.4474986	4.5251956	4.0219064	3.831954
ALDH18A1	6.2308254	6.410295	6.104273	6.75787	6.6554656	6.503652
ALDH1A1	12.4378405	11.625439	12.007141	12.41774225	12.8378125	12.3925165
ALDH1A2	2.7116037	1.10015125	3.1354982	3.3412513	1.586302835	2.4287183
ALDH1A3	9.6072315	5.7449918	8.7380145	8.838144	7.9690515	7.5175945
ALDH1B1	3.199032	3.1512104	2.97939385	4.2779433	4.4512696	4.35754
ALDH1L1	5.8047934	3.8410568	5.016715	0.1195367	3.3104138	0.02141052
ALDH1L2	4.262383	3.5406369	3.25273855	4.13571935	4.1410264	4.1250157
ALDH2	8.552225	8.064551	8.330518	8.211761	8.284362	8.688038
ALDH3A1	3.9900727	3.6647475	4.388917	6.8560305	6.5107045	6.712211
ALDH3A2	8.328521667	7.459503133	7.873605467	7.880413667	7.9985231	7.979751167
ALDH3B1	2.44752395	1.32095155	3.0124898	0.65732365	2.03119866	2.06935956
ALDH3B2	0.001838514	0.0279991	0.0120764	0.1195367	0	0.02141052
ALDH4A1	3.731220354	1.90111385	2.989481675	3.42035	4.110828575	2.82450703
ALDH5A1	5.94690965	4.539262	5.12610275	5.60212075	4.7285156	5.15368605
ALDH6A1	7.5948648	4.837386	6.32470635	6.0377183	6.757475	7.0887405
ALDH7A1	8.472241	6.9503541	8.088702	8.24646515	8.388305	8.2160582
ALDH8A1	1.953791177	1.4101403	2.956403933	2.877517867	3.516234733	3.3189653
ALDH9A1	10.946151	9.9381895	10.636289	11.377433	11.320006	11.310965
ALDOA	5.397355529	5.480147675	5.933109825	5.263988975	5.63487965	5.24024801
ALDOB	1.9965769	0.0279991	2.4587474	0.1195367	2.2208087	1.9521213
ALDOC	10.189314	10.321913	10.319183	10.613894	11.151487	10.686243
ALG1	3.1770186	0.8629751	3.7723908	0.1195367	3.9744334	2.909247
ALG10	2.1004715	2.3951607	2.6963956	2.8588963	2.8204143	0.02141052
ALG10B	3.569249167	3.79007	1.619081933	2.649954233	3.757916167	2.925846673
ALG11	5.369138	1.9590717	3.8168855	3.19456065	5.562305	3.5073304
ALG12	3.412304	2.5196776	3.2487023	2.9790409	2.2786212	3.1967204
ALG13	2.884369865	3.6747306	4.7695049	4.15958725	2.98452165	3.07299026
ALG14	4.97787335	4.94226235	4.6549556	6.426347	6.2644825	6.20273935
ALG1L	4.10691555	2.7236162	4.28679585	2.1693775	4.01801415	4.650856
ALG2	3.17601145	1.45905265	3.4063296	1.79987025	3.2414948	3.2021351
ALG3	3.35895325	3.7779684	3.0095387	3.36033735	3.2245903	3.28728441
ALG5	7.513871	8.085407	7.3840895	7.167193	7.1659584	6.630862
ALG6	5.0906496	4.408982	4.6402874	3.4603252	5.9529986	5.468351
ALG8	5.804400533	5.2966157	5.375097967	4.7586648	5.4347101	4.9009011
ALG9	6.6636114	6.120987	6.5272946	6.7763815	6.4754133	6.4983907
ALK	3.4769032	1.8514807	3.225862	0.1195367	3.8572361	1.9204087
ALKBH1	4.459538133	3.6834117	4.129059967	4.6575154	4.402441667	3.967455967
ALKBH2	6.0219436	5.4459147	5.7772336	6.6214104	5.9902773	6.245368
ALKBH3	6.3750014	6.0798287	6.4335465	5.8911266	6.47983	6.4391747
ALKBH4	3.6082616	3.2219388	2.022571	0.1195367	4.253608	4.4477177
ALKBH5	10.529097	11.045172	10.9096575	10.420062	10.577664	10.737461
ALKBH6	6.0648985	5.3100667	6.19678	6.3167777	5.8588314	5.5874934
ALKBH7	7.010738	6.8415127	7.4138484	7.6407504	7.372428	8.141626
ALKBH8	3.941271	4.56291	4.310055	0.1195367	4.0027027	4.1434383
ALLC	1.216173105	0.8338656	0.0120764	0.1195367	0	0.02141052
ALMS1	4.589329	4.680003	4.5783515	5.483956	5.74827	5.3933425
ALMS1P	2.5820048	3.9979956	2.2824163	3.0257258	2.3559825	2.2757237
ALOX12	0.001838514	3.8722315	1.5946578	2.827125	0.21333054	0.02141052
ALOX12B	0.001838514	0.0279991	0.0120764	0.1195367	0	0.02141052
ALOX12P2	1.067102357	0.44188345	1.0768899	3.12449145	1.15221	0.70274271
ALOX15	1.070075029	1.464453125	2.04332575	0.84854505	1.629053555	2.386493605
ALOX15B	1.696330805	1.723919467	2.404951333	0.723010233	0.6953736	0.56883028
ALOX5	1.888962371	1.4177298	3.052902033	3.575313467	2.99265632	3.658493267
ALOX5AP	3.2019334	1.0448575	2.2483659	0.1195367	3.4225986	0.02141052
ALOXE3	3.1396155	0.71445	0.0120764	3.345429	0	0.02141052
ALPI	3.1571445	2.2793307	3.2243342	0.1195367	2.7188056	2.3034623
ALPK1	4.5091023	5.1961074	4.8845434	5.199827	5.644524	4.355881
ALPK2	9.53174	9.987109	9.815302	10.541041	9.251416	10.49627
ALPK3	2.9218373	0.0279991	3.4852293	2.6043057	3.0879798	1.8257539
ALPL	1.9814755	0.9898072	0.0120764	1.7092615	3.8151648	4.8776813
ALPP	10.752773	10.378191	10.654043	10.7444515	10.646984	10.692908
ALPPL2	0.001838514	3.0915985	1.8093704	4.248961	2.4439583	3.166411
ALS2	8.200228	8.532793	8.456753	8.2603655	8.37492	8.255784
ALS2CL	0.907620076	2.545149733	0.9248426	1.7607964	1.779033733	0.5335517
ALS2CR11	0.001838514	0.0279991	0.0120764	0.1195367	0	0.02141052
ALS2CR12	0.3110171	3.0791662	0.0120764	0.1195367	0	0.02141052
ALS2CR14	6.3059134	6.153248	6.356631	6.713725	6.4456625	6.4939957
ALS2CR16	4.1644793	3.6660573	4.333098	4.067292	4.21089	3.6104708
ALS2CR4	6.2800055	5.5148544	6.0729117	5.4204435	6.3741617	6.0982766
ALS2CR8	0.7696326	0.0279991	2.3987079	0.1195367	3.3272746	0.02141052
ALX1	3.4336708	4.1510124	4.360388	2.206061	3.866066	3.1254985
ALX3	0.5685968	0.6744015	1.5790495	2.18677485	1.57638075	1.06632996
ALX4	2.9222147	2.528727	0.0120764	0.1195367	0	0.02141052
AMAC1	0.001838514	0.0279991	0.0120764	0.1195367	0	0.02141052
AMAC1L1	0.41894552	0.0279991	3.1971912	0.1195367	2.4578831	2.5696967
AMAC1L2	1.363730471	2.040528933	2.329416167	1.855143733	2.452473533	1.369137013
AMAC1L3	3.3234382	1.5545936	3.3183382	0.1195367	3.5868678	2.0245275
AMACR	4.424731933	4.8234322	4.5402966	3.0043348	3.903178133	2.9840235
AMBN	0.484025936	1.00053885	1.655825525	2.63028065	1.3013838	0.99296944
AMBP	0.001838514	0.0279991	0.0120764	0.1195367	0	0.02141052
AMBRA1	1.2206608	3.4192054	3.6282945	1.2815279	3.164618	3.5991275
AMD1	6.0628524	6.05941	5.75341935	6.7016335	6.2937848	6.05570035
AMDHD1	4.1063986	7.7870116	6.541808	0.1195367	3.7936993	2.6315768
AMDHD2	4.2634797	3.9682178	3.9274182	5.826148	4.5058627	4.82985
AMELX	0.001838514	0.0279991	0.0120764	2.5667806	0	0.02141052
AMELY	1.8192356	0.0279991	0.0120764	0.1195367	0	0.02141052
AMFR	6.0200589	4.72553905	6.4706785	4.4920644	5.8857017	5.80873235
AMH	0.26517406	0.0279991	0.0120764	0.1195367	0	0.02141052
AMHR2	0.001838514	0.5575077	0.0120764	0.1195367	0	0.02141052
AMICA1	1.9171592	1.7370765	0.0120764	0.1195367	3.5689409	2.3229473
AMIGO1	3.509205	3.1614752	2.6317663	0.1195367	3.2126014	3.5783358
AMIGO2	0.001838514	0.0279991	0.0120764	0.1195367	0	0.02141052
AMIGO3	0.103333466	0.0279991	3.3689127	3.2754488	1.687457	2.715084
AMMECR1	3.515611	2.120877867	3.528717533	2.387279733	3.559971233	2.9421323
AMMECR1L	5.466474	5.130765	5.7654896	6.0040293	6.242984	6.2775135
AMN	1.8773246	2.6170325	0.6877626	1.1479445	0.21362618	2.1646273
AMN1	4.2611804	5.0824857	5.0870943	4.2804675	3.9145424	3.8693657
AMOT	6.643252	6.3533597	6.4842505	6.2754745	6.95806	6.3569727
AMOTL1	2.7040904	4.2092514	2.5421913	2.3126557	0	2.5879574
AMOTL2	5.0466247	5.0029593	4.8635654	5.306409	4.846841	4.391001
AMPD1	0.001838514	0.0279991	0.0120764	0.1195367	0	0.02141052
AMPD2	0.001838514	0.0279991	0.0120764	0.793206667	0	0.02141052
AMPD3	0.709515811	0.83645775	0.4806228	0.609458375	0.783325075	0.73961404
AMPH	3.460079607	4.35549105	3.743052	4.01125925	4.10475305	3.99164226
AMT	8.888369	7.124156	8.2095585	8.654346	8.55112	8.578142
AMTN	3.8676167	0.0279991	3.2860906	0.1195367	0	0.02141052
AMY1A	2.352589681	2.6097256	2.103805933	3.077055567	3.0166258	3.29268504
AMY1B	3.4557349	3.104754233	4.1242689	3.417796267	4.5863455	4.663081367
AMY1C	9.899794	10.38608	10.2664585	9.860638	9.866445	10.206247
AMY2A	3.3384592	3.4958309	2.72748655	1.893221375	3.331232975	3.6609039
AMY2B	4.6637633	4.20339155	4.105599	5.64134145	5.059657	5.50702265
AMZ1	0.001838514	0.0279991	0.0120764	0.1195367	0	0.02141052
AMZ2	5.24831145	6.1253276	4.3829712	4.35134335	5.6620865	4.31531876
ANAPC1	3.565140438	4.114774033	3.9497458	4.404061967	3.918770633	3.68191884
ANAPC10	5.6346393	5.207899	5.372444	5.008149	5.5777493	4.8079066
ANAPC11	3.683690143	3.74892388	4.0739356	4.61361072	3.383945986	3.913385148
ANAPC13	10.076385	9.436223	9.551887	10.4519005	10.449694	10.216403
ANAPC2	2.39005355	1.56973695	1.56927815	1.68443815	3.0064282	0.87389066
ANAPC4	7.495259	6.8565316	7.0433483	7.7299614	7.5719185	7.620766
ANAPC5	8.570801	8.756635	8.667604	8.385001	8.4441185	8.328567
ANAPC7	2.8997803	3.8905797	3.7144823	2.9902325	3.8074512	2.500428
ANG	6.65254865	6.4507965	6.4325765	7.3098965	6.72909425	7.09953365
ANGEL1	5.5668564	6.1614304	5.8318114	5.5628023	5.74181	6.0373216
ANGEL2	7.6690626	7.003066	7.1562357	7.7639236	7.8115215	7.986699
ANGPT1	0.498488957	1.12431555	1.4024974	2.3167887	2.36210525	2.9435719
ANGPT2	3.336448533	4.2272036	3.093158333	1.317530867	0.48886788	0.02141052
ANGPT4	0.001838514	0.0279991	0.0120764	0.1195367	0	0.02141052
ANGPTL1	0.001838514	1.08953475	0.5905078	0.6612022	1.4724449	0.82126811
ANGPTL2	5.599927	2.6663184	5.0375876	3.3727145	5.683154	4.328978
ANGPTL3	0.056564077	1.5819517	2.25438765	2.91424785	2.30545565	2.0760618
ANGPTL4	1.955116705	3.457823333	3.365013267	2.113582033	3.838375367	3.683573973
ANGPTL5	1.5933431	1.4168214	2.8363256	2.9211428	3.098394	0.02141052
ANGPTL6	0.12579349	1.7048705	0.0120764	2.371799	1.5530622	0.02141052
ANGPTL7	5.006996	5.918178	5.331262	3.234916	6.8613234	5.6921372
ANK1	0.001838514	0.0279991	0.0120764	0.1195367	0	0.02141052
ANK2	3.496167107	4.39847305	3.9993877	3.2347626	2.962043	3.28300526
ANK3	5.217388333	5.1868512	5.326703767	5.6512154	5.517978667	5.594763367
ANKAR	2.80588495	2.67231205	1.37109685	1.7788512	2.09871385	1.89247001
ANKDD1A	6.703863	2.994846	5.4794197	0.1195367	3.1356113	2.523479
ANKFN1	0.001838514	0.0279991	0.0120764	0.1195367	0	0.02141052
ANKFY1	5.366015267	5.569553133	4.946860867	5.680343167	5.7544137	5.775682333
ANKH	1.013414657	0.0279991	1.4593886	0.1195367	0	1.53801636
ANKHD1	3.118972867	3.152956067	2.360310067	3.8645043	3.603124067	3.00322234
ANKHD1-EIF4EBP3	3.526003	4.7403755	3.4248927	0.1195367	2.9661098	2.059504
ANKIB1	7.7836003	7.2354946	7.3174624	7.3338428	7.2328906	7.024752
ANKK1	1.0936038	0.0279991	0.0120764	2.9651718	0.6100112	0.02141052
ANKLE1	2.7193968	3.3151793	0.0120764	0.1195367	0.34207764	0.02141052
ANKLE2	6.5580707	7.972328	7.22894	6.739521	6.743575	7.018295
ANKMY1	1.839619209	1.667121733	1.718627133	1.6129158	1.872659667	1.952164513
ANKMY2	5.9238076	5.3730197	4.9252634	5.9421945	6.430957	6.5162797
ANKRA2	7.03800575	6.11588665	6.8016344	7.0228345	7.2701597	7.0054615
ANKRD1	3.7289019	9.433616	8.33238	7.961041	7.8410754	7.965786
ANKRD10	6.8537408	7.3076644	7.0340715	6.32307185	6.5375213	6.63449
ANKRD11	4.123799257	5.1930845	4.95655285	5.38510835	5.00769195	4.4463659
ANKRD12	6.834034	7.2099895	6.8174253	7.401892	7.47322	7.462143
ANKRD13A	6.6110487	5.9952917	6.2464905	7.031355	7.5588245	7.2941008
ANKRD13B	2.799923	3.105986	2.4558754	3.9900727	0	2.007711
ANKRD13C	4.89435	5.211563	5.060108	4.970007	4.752868	4.846662
ANKRD13D	1.572422066	2.094748483	1.73864785	1.920292967	1.609969767	1.906698493
ANKRD16	5.056161	4.3844313	4.4891591	5.122987433	5.1830102	3.963369733
ANKRD17	5.300701667	5.487823967	5.655883667	4.117841667	5.795121767	5.4473462
ANKRD18A	3.1695421	0.0279991	0.29579705	1.29476585	0.27429155	0.69835351
ANKRD18B	0.001838514	0.0279991	0.0120764	1.50454975	0.70634305	2.27330135
ANKRD19	0.001838514	1.0645515	1.0476552	0.1195367	2.6436396	0.02141052
ANKRD2	1.1927215	2.3373125	1.8196691	2.339192	0.119909205	0.02141052
ANKRD20A1	5.223784925	3.661978925	4.601091475	3.8976514	5.060449625	3.445064075
ANKRD20A2	0.12027599	0.0279991	0.0120764	2.3959384	0.2991835	0.02141052
ANKRD20A3	1.198688407	1.39447125	1.5187806	0.1195367	0.8174483	1.63943566
ANKRD20A4	0.001838514	0.0279991	1.5084553	0.1195367	0	2.1781964
ANKRD20B	0.600698761	0.806065925	1.575679975	0.1195367	0.82001085	0.81298314
ANKRD21	0.001838514	0.0279991	2.303396	4.692657	0	2.0756667
ANKRD22	3.0348814	2.93277275	3.40037035	1.1380196	2.8179756	3.84039205
ANKRD23	2.47964905	3.69221735	1.8984808	2.37970485	2.048528215	3.3660942
ANKRD24	2.672523907	2.25104485	2.5872674	3.18820785	2.64176415	2.71577241
ANKRD26	4.283108	7.289503	6.5054007	2.4961596	3.6479435	3.4645681
ANKRD27	4.3975163	4.8170247	4.912035	5.6101236	4.88509	4.2561073
ANKRD28	5.62117185	6.1895063	5.7278104	5.65950525	5.2727857	5.37382685
ANKRD29	4.6574244	2.3817608	4.00955975	0.73750555	0.97536513	0.47226886
ANKRD30A	1.141265209	1.1056534	1.388813367	1.377905633	1.159970133	1.367718347
ANKRD30B	10.499405	9.923542	10.298294	10.49797	10.287162	10.424485
ANKRD31	0.77846295	0.8585128	0.0120764	0.1195367	0.2571005	3.099548
ANKRD32	1.052755285	1.4933774	2.2687383	2.09196385	3.72245085	1.7082805
ANKRD33	6.002602	5.652748	5.906169	5.6943455	5.331262	5.727746
ANKRD34A	3.3724976	0.8174059	2.7746603	3.1055744	2.2481346	1.4202187
ANKRD34B	0.001838514	0.0279991	0.0120764	0.1195367	0	0.02141052
ANKRD34C	1.6933223	1.3977163	0.0120764	3.1564388	0	1.7778027
ANKRD35	5.3275897	5.1106236	4.9942061	2.22936755	3.86977215	4.47836865
ANKRD36	2.811212554	1.9771602	2.37612745	1.2703951	3.309695125	2.13058183
ANKRD36B	4.6099278	1.81491015	3.5705484	2.84060835	3.50835305	2.26665641
ANKRD37	7.736731	9.697699	8.872912	7.2987337	8.673911	8.394567
ANKRD38	6.6053834	3.2645686	5.7056556	0.1195367	2.9808269	1.599519
ANKRD39	5.272563	5.5607347	5.4261513	6.228298	5.0020943	5.4209657
ANKRD40	4.1803865	5.1903963	4.516496	5.3390474	4.732132	4.3673134
ANKRD41	0.001838514	0.8752598	0.0120764	1.22783615	0.25260485	0.02141052
ANKRD42	0.001838514	0.0279991	0.2705578	0.1195367	0	0.02141052
ANKRD43	3.0023942	0.0279991	2.8427236	3.5992951	0	3.6213515
ANKRD44	2.558984257	3.02704555	2.7760523	3.75339575	3.45572095	2.86940676
ANKRD45	2.7583604	0.0279991	0.0120764	3.5428784	0.495514	3.1099148
ANKRD46	6.771906	6.60849	6.5693793	6.810976	7.135054	7.17027
ANKRD47	0.001838514	0.0279991	2.9219542	3.2828703	3.3688674	3.9438996
ANKRD49	5.7094307	5.648794	5.1468444	5.6127987	5.814124	5.634365
ANKRD5	1.157734691	1.456507067	1.1275009	1.180006533	0.90306346	1.197510907
ANKRD50	5.271747	5.41472	5.230212	3.204469	5.1121182	5.5752544
ANKRD52	3.9874077	4.0353136	0.6782991	3.754539	2.655902	2.7437193
ANKRD53	2.569196	3.2285	2.066883	2.0351536	1.1528445	3.44104
ANKRD54	5.4359555	6.242984	5.858269	4.905724	5.4874964	5.447269
ANKRD55	4.537254	6.6998215	5.951535	0.1195367	4.399331	4.621075
ANKRD56	2.8038464	0.0279991	3.3306198	3.205269	1.8495461	0.02141052
ANKRD57	8.512541	8.91758	8.641164	9.12526	9.054839	9.62312
ANKRD58	2.9555366	2.147873	3.3976307	0.1195367	2.8062134	1.1878049
ANKRD6	4.7736771	5.07186965	4.60081535	2.3181135	3.914641	2.37892511
ANKRD7	1.390961757	1.57868055	1.5868982	1.37888255	1.29152035	1.15547276
ANKRD9	4.9724537	4.06930165	3.2289739	6.32778965	5.9554181	5.30228505
ANKS1A	7.527978	8.035718	7.8312583	7.9311886	7.563005	7.4657335
ANKS1B	3.193387938	4.554986967	2.440679633	3.094567233	4.248489833	3.71075264
ANKS3	4.408982	4.3866568	4.499792	3.828381	4.9645967	4.893441
ANKS4B	0.001838514	2.071574	0.484842	0.1195367	0.8749774	4.021387
ANKS6	0.001838514	0.0279991	0.0120764	0.1195367	0	0.02141052
ANKZF1	3.658136967	2.434862967	3.846548733	3.152872467	3.281299367	2.553199207
ANLN	0.001838514	0.0279991	0.0120764	0.1195367	0	0.02141052
ANO1	2.024642	0.0279991	0.0120764	0.1195367	0	0.02141052
ANO10	4.725856	5.134824	4.996006	3.3901474	4.686056	4.370383
ANO2	6.18556	6.0860295	5.7812524	5.860488	5.479792	5.6165333
ANO3	0.001838514	0.0279991	0.6993712	1.7333418	0	0.02141052
ANO4	0.001838514	0.0279991	0.0120764	0.1195367	0	0.02141052
ANO5	0.001838514	0.0279991	0.0120764	0.1195367	0	0.02141052
ANO6	7.206141	7.5413284	7.4852705	6.6680307	6.54522	6.3273807
ANO7	1.833656105	0.4934515	1.6181757	0.1195367	1.6192987	1.686946007
ANO8	2.8457167	3.9621024	3.5239165	1.7906654	4.189862	4.3614664
ANO9	1.669974671	1.8403933	1.245173533	1.475435133	1.571685733	2.12693124
ANP32A	2.8135104	3.5966325	3.9248738	4.792175	3.9214334	5.014737
ANP32B	10.150274	9.712521	9.676514	9.949853	10.319183	10.164804
ANP32C	1.898163107	1.8204288	1.92147745	1.32570725	2.20250415	1.98732511
ANP32D	0.001838514	2.374678	3.205269	3.995245	0	2.6926928
ANP32E	1.8259519	2.4227242	0.0120764	2.8882263	3.0628524	0.02141052
ANPEP	0.001838514	1.0189133	1.9768801	0.1195367	0	0.8468995
ANRIL	2.415339	0.0279991	3.0404823	3.882453	0.6912943	2.5971918
ANTXR1	4.462222725	3.59360905	3.9197984	3.421836125	4.172362725	3.971731175
ANTXR2	4.750417	4.2893395	4.151581	0.1195367	4.381706	2.5652747
ANTXRL	1.9995627	1.0196477	0.5056812	3.0704896	0.12791567	0.02141052
ANUBL1	0.09600736	0.0279991	0.0120764	0.1195367	0	0.02141052
ANXA1	11.645657	10.785423	11.118334	12.150868	12.721727	12.105049
ANXA10	2.1973171	2.6457748	2.5313044	1.5044583	2.753095	2.2538388
ANXA11	5.079209833	3.917179567	4.3005916	5.4485253	5.736743033	5.5448437
ANXA13	0.990823409	0.570625433	0.0120764	0.1195367	0.147990057	1.003789347
ANXA2	9.169177733	8.7533747	9.031302667	9.726321833	9.6976718	9.5266441
ANXA2P1	8.76026785	8.128654	8.21559575	8.88112235	9.27764385	8.87813685
ANXA2P2	12.716989	13.000998	13.265059	13.433475	12.785321	13.338529
ANXA2P3	5.349125	5.1910233	5.5061955	6.0355415	6.1798344	6.2767425
ANXA3	5.6995444	6.159446	5.5007844	5.9042716	5.3492336	4.229022
ANXA4	2.769661	3.2372158	2.1031983	0.1195367	2.1365306	0.02141052
ANXA5	8.822904	8.71056	8.981235	9.214005	8.850013	9.156935
ANXA6	4.358119	1.90158445	2.89597755	3.022681	4.44728315	3.85793235
ANXA7	4.197569757	3.83355485	3.89377405	4.26520585	4.30682126	4.08301326
ANXA8	0.552604957	1.43675525	0.9095762	1.37682725	0.943252	0.02141052
ANXA8L1	0.001838514	0.0279991	1.2284874	0.1195367	2.6263063	0.02141052
ANXA8L2	0.001838514	0.0279991	0.0120764	0.1195367	0.1786542	0.02141052
ANXA9	1.4186261	0.0279991	0.0120764	0.1195367	0	0.02141052
AOAH	0.001838514	0.0279991	0.0120764	0.1195367	0	0.02141052
AOC2	8.198634333	4.331297	7.684958967	2.7791626	1.358493833	1.489295013
AOC3	8.402093	5.7056556	7.771361	0.1195367	2.9428241	0.02141052
AOF2	7.6542044	7.7561617	7.7127123	7.359236	7.5376635	7.6300855
AOX1	8.226577	7.1947455	7.651985	8.291363	8.2149935	7.7575526
AOX2P	0.001838514	0.0279991	2.9756787	2.441504	0	2.4278412
AP1B1	4.61686975	5.73892355	5.2733647	3.85768885	5.64947215	5.19230535
AP1G1	5.3674922	6.316346	5.9571638	5.9570287	5.36181375	5.911701
AP1G2	3.210745507	3.8310934	3.6373074	3.35325135	3.39000175	3.30050636
AP1GBP1	1.651907	1.4238002	0.0120764	1.17947055	2.07007711	1.07575276
AP1M1	7.1412644	7.1106544	7.3996515	7.6764407	6.870164	7.2462144
AP1M2	0.001838514	0.0279991	0.0120764	0.1195367	0	0.02141052
AP1S1	4.044819667	2.152668433	2.523433067	4.606911233	5.035795333	5.186668867
AP1S2	5.8453903	5.5179447	5.38257135	5.72513885	5.83462385	6.2465833
AP1S3	1.4126861	0.0279991	1.7194296	3.0567844	0.89803547	0.02141052
AP2A1	2.222982238	1.583604967	1.007209567	0.1195367	1.791291867	2.501389273
AP2A2	5.259397	6.103267	5.434109	5.135878	5.235175	5.637247
AP2B1	4.4365512	4.10141475	5.0937185	3.19763835	5.105806	5.4246564
AP2M1	7.36286775	8.175784	7.73598875	7.20743965	7.4430273	7.23942
AP2S1	8.9989984	8.902584	9.2498495	9.554213	9.44194425	9.733979
AP3B1	7.765341	8.485823	7.925851	7.826762	8.353752	7.956254
AP3B2	1.8514807	2.3764484	1.3443698	0.1195367	4.060585	2.1486216
AP3D1	4.442778005	4.6903835	4.6614269	4.529318167	4.384246333	4.203649173
AP3M1	3.859821838	4.447080467	4.020970467	4.134611733	4.158613877	3.994394073
AP3M2	6.2820697	5.604395	5.8381014	6.923887	6.717152	6.7777658
AP3S1	6.514154	6.531784	6.764065	6.6490397	6.855182	7.2598953
AP3S2	4.0137463	5.101959	4.9914455	4.77568	4.827471	4.324771
AP4B1	7.4948673	6.451546	7.131608	7.520204	7.5028853	7.4625335
AP4E1	5.8872476	7.108476	6.3783355	6.0944595	5.8731146	5.965731
AP4M1	1.5402982	3.4437163	0.0120764	0.1195367	0.9322138	1.0155134
AP4S1	1.0247247	2.308313	0.0120764	2.2786922	0.8728059	2.7230487
APAF1	2.365701107	4.2552706	3.424529	3.1502534	2.9448042	3.4755532
APBA1	1.013940957	0.0279991	1.3083471	0.1195367	0.003589168	0.02141052
APBA2	0.001838514	0.0279991	0.0120764	0.1195367	0	0.02141052
APBA2BP	1.7166699	0.2975535	1.5363679	2.42535535	1.93031893	0.02141052
APBA3	5.764916	6.4751225	6.3205137	6.3194585	5.9084764	6.09161
APBB1	1.148592843	1.376782733	1.2293014	1.076315033	1.5655805	1.047630513
APBB1IP	3.71411	4.4065685	4.5014944	1.6013821	3.1649723	0.02141052
APBB2	0.057553082	1.7619799	0.0120764	0.93749725	2.15959585	3.1947216
APBB3	7.93958635	6.50912	7.61369065	8.2152855	8.5330015	8.1971105
APC	0.62718683	1.9455914	1.643667	2.2404444	3.216926	2.530525
APC2	0.001838514	0.0279991	0.0120764	0.1195367	0	0.02141052
APCDD1	7.4372573	5.685234	7.1257324	5.3722773	5.5576572	5.7590027
APCDD1L	4.713832	1.7346805	2.226142	0.1195367	0	0.02141052
APCS	0.001838514	0.0279991	0.0120764	0.1195367	0	0.02141052
APEG1	3.6771662	3.5518198	3.3138773	3.3950872	4.1887755	3.267294
APEH	8.281367	7.7072287	8.019895	8.007626	8.324725	8.298283
APEX1	8.4533455	7.51489365	8.1911275	8.214347	8.3898335	8.16445985
APEX2	4.6831355	4.8610187	3.7549193	5.540723	5.3722773	5.2202716
APH1A	5.38906475	4.9151833	5.49426465	6.0130225	5.85283685	5.59749315
APH1B	5.4967966	5.388266	5.773438	5.4290633	5.9601936	5.5884686
API5	6.671075	6.370056	6.36794	6.6646748	7.0752068	7.0774326
APIP	4.76994	6.2504485	5.2408796	5.90137365	5.8777885	6.03902
APITD1	5.81220465	5.7120385	5.6068865	5.1372143	6.22740055	6.24956
APLF	1.630584157	0.0279991	0.0120764	0.7834744	1.11423192	1.39870561
APLN	2.1857858	1.8317502	0.0120764	0.1195367	0	0.02141052
APLNR	0.001838514	1.2264439	1.9674456	0.1195367	0	0.02141052
APLP1	4.8187114	3.01069555	4.5779781	2.45976185	4.0840622	2.69254641
APLP2	8.620801	9.40864975	9.395321	9.8727	9.540004	9.435216
APM-1	7.0867653	6.5638146	6.82652	8.096111	8.012368	8.142363
APOA1	1.903521	2.3212433	1.357381	2.5921602	3.3673472	1.5993396
APOA1BP	8.240402	7.7794514	7.8341665	8.424086	8.685513	8.755745
APOA2	0.8196405	0.0279991	0.3050326	1.562489	3.7576764	3.9055402
APOA4	1.4549774	0.5917442	3.8846328	0.1195367	2.7581182	2.0222645
APOA5	0.001838514	1.7698313	0.0120764	0.1195367	2.8613987	0.02141052
APOB	0.001838514	0.0279991	0.0120764	0.1195367	0.7902242	0.02141052
APOB48R	0.001838514	0.0279991	0.0120764	0.1195367	0	0.02141052
APOBEC1	0.001838514	0.0279991	0.0120764	0.1195367	0	0.02141052
APOBEC2	0.001838514	0.0279991	0.0120764	0.1195367	0	0.02141052
APOBEC3A	0.001838514	2.6768835	0.2628393	0.1195367	0.91818964	0.02141052
APOBEC3B	0.001838514	0.0279991	0.0120764	0.1195367	0	0.02141052
APOBEC3C	3.8615317	2.8890767	4.1712427	3.838285	3.8546138	4.384652
APOBEC3D	0.207037377	0.0279991	0.7589262	2.24822415	0	0.02141052
APOBEC3F	3.99141425	2.808740625	3.86212435	2.740867925	3.7482445	4.010065475
APOBEC3G	3.86938965	1.21367355	1.819908	0.1195367	3.88956645	3.2665738
APOBEC3H	0.001838514	0.0279991	0.0120764	0.1195367	0	0.02141052
APOBEC4	0.001838514	3.4977493	0.0120764	0.1195367	0	2.8148658
APOC1	3.2703252	3.2604718	0.0120764	3.0799363	2.5049171	0.5788247
APOC2	3.308114	0.0279991	0.0120764	4.7565374	3.0461018	2.224782
APOC3	0.001838514	0.0279991	0.0120764	0.1195367	0	3.0196416
APOC4	0.001838514	0.0279991	0.0120764	2.1035576	2.8657227	0.02141052
APOD	0.001838514	0.0279991	0.0120764	0.1195367	5.0902834	0.02141052
APOE	8.579386	6.419469	8.570801	0.1195367	3.9700675	2.9421334
APOF	0.001838514	0.0279991	0.0120764	0.1195367	0	0.02141052
APOH	0.001838514	0.0279991	0.0120764	0.1195367	0	0.02141052
APOL1	0.001838514	0.0279991	0.0120764	1.36991255	0	0.87367031
APOL2	2.385273257	1.971041275	2.344894125	2.318604	2.25426475	2.37833441
APOL3	1.009555343	1.227353733	1.4098936	1.119847267	1.208508333	1.60566344
APOL4	1.701083707	0.0279991	0.0120764	1.98567835	0.002696462	0.47675794
APOL5	0.001838514	0.0279991	0.0120764	0.1195367	0	0.02141052
APOL6	0.001838514	0.9378712	0.0120764	0.1195367	0	0.02141052
APOLD1	3.7247655	3.0857615	3.7502358	2.7591224	3.3124824	3.3583663
APOM	4.486559	3.3262885	4.2806716	3.947729	5.0299153	5.019041
APOO	7.213723	7.5774655	7.315062	7.2998924	7.084699	7.044847
APOOL	3.631043	2.9813309	2.3741097	2.279581	3.177511	0.02141052
APP	10.39276767	9.286726333	10.50949877	10.548731	10.84026667	10.31272433
APPBP2	5.9529765	5.23623935	5.288831	5.67245945	5.87423325	5.7144398
APPL1	6.264324	6.0322	5.7645874	6.502386	6.6494613	6.7095532
APPL2	7.1574693	7.1073513	7.2370243	6.945474	7.1412644	7.1013107
APRIN	0.001838514	0.8546256	2.2529528	1.6206938	0.30755877	0.02141052
APRT	6.7299675	6.5455145	6.5718935	7.37041365	7.3561893	7.42330735
APTX	4.278811171	4.221338533	4.3113149	4.958342	4.576065367	4.70254774
AQP1	8.4126915	7.60306835	8.1356695	7.9766455	8.124905	8.50229265
AQP10	0.11209401	0.0279991	0.0120764	0.1195367	0	0.02141052
AQP11	5.1035767	4.815785	4.564852	3.1723223	4.458975	4.533685
AQP12A	1.7137284	0.0279991	0.0120764	0.1195367	0	0.02141052
AQP12B	1.1586233	3.9365964	0.0120764	0.1195367	3.1046133	2.4851131
AQP2	2.108654	3.552423	3.5201032	5.250859	2.7767806	0.02141052
AQP3	0.001838514	0.0279991	1.9483413	0.1195367	0	2.540858
AQP4	1.933873557	0.53853745	0.0120764	0.1195367	0	0.02141052
AQP5	7.044847	6.8705635	8.372572	7.4359055	7.004114	6.9987907
AQP6	1.574456507	2.4471768	1.6320222	1.15910905	2.94667315	1.48934826
AQP7	0.001838514	0.0279991	0.0120764	0.1195367	0	0.02141052
AQP7P1	1.9999595	1.050746	2.0449739	6.132408	0	0.5754427
AQP7P2	0.247862914	0.52751612	0.43219278	1.59951638	0.793142274	1.416262028
AQP8	3.34182	2.7407336	2.1719973	3.195774	3.6327875	2.5835164
AQP9	0.8708806	0.0279991	0.0120764	0.1195367	3.0565195	0.02141052
AQR	3.6555793	4.3603589	3.9330878	3.12824095	4.5057868	4.22352215
AR	1.286738109	1.3912444	1.058346433	1.196693067	0.974869	0.607869347
ARAF	7.0295324	6.719858	6.763346	6.664984	6.5067077	6.8297133
ARAP1	3.5559106	4.7178	4.266012	2.1935596	4.7587924	4.7150917
ARAP2	0.476033457	0.0279991	0.0120764	0.1195367	0.082876845	0.02141052
ARAP3	1.735951925	3.6988771	2.8378936	2.6005551	2.8635948	2.64165105
ARC	0.001838514	0.0279991	0.3031064	0.1195367	0	1.1059042
ARCN1	7.7888637	8.35491	8.118702	7.89462	7.6879053	7.7893906
ARD1A	6.3864465	7.15333	6.734805	7.0457635	6.5673466	6.827594
ARD1B	2.0539873	0.0279991	1.5277177	3.5214088	1.5385494	2.9840405
AREG	0.001838514	0.0279991	0.0120764	0.1195367	0	0.02141052
AREGB	0.001838514	0.0279991	0.0120764	0.1195367	0	0.02141052
ARF1	6.053857033	5.370057567	5.734998333	5.400656567	5.085781	5.6895328
ARF3	7.1347976	7.0502644	6.99485	7.0177135	7.181273	7.332692
ARF4	8.2814458	8.3669567	8.33329615	8.1646052	8.2769561	8.417214
ARF5	7.1373644	7.3780713	7.342449	7.2598953	7.404916	7.5898085
ARF6	2.332455	0.0279991	3.0727208	0.1195367	2.028498	2.2359593
ARFGAP1	4.13262325	3.93874105	4.23806175	1.80614635	4.0275802	4.53464415
ARFGAP2	6.380964	5.860488	6.3384748	7.0174723	6.5946217	6.7930245
ARFGAP3	3.379151957	4.05106205	3.8732505	3.9356767	3.59375525	3.56196926
ARFGEF1	5.3762335	7.21347	5.8966045	5.33511315	5.9299787	5.6391922
ARFGEF2	1.4369692	4.211694	1.4413918	0.1195367	0.077481925	0.02141052
ARFIP1	4.403330867	4.025510067	4.170656133	3.5703655	4.0153399	3.377629373
ARFIP2	2.883047	1.3343626	3.1164374	2.9640715	2.75568	2.789009
ARFRP1	1.4822462	3.2001238	0.3325453	0.1195367	3.4194717	0.02141052
ARG1	0.7432856	1.3982762	0.0120764	2.8692203	0	0.02141052
ARG2	2.4957407	5.302766	3.7028694	0.1195367	1.8439903	3.3899155
ARG99	3.2512693	3.684976	2.1289632	0.1195367	1.4419601	0.73987716
ARGFX	0.001838514	0.0279991	0.0120764	0.1195367	0	0.02141052
ARGFXP2	1.171614307	1.3790868	1.5699903	3.15185235	0.5338857	2.5864041
ARGLU1	10.904041	10.515866	10.661711	10.306077	10.36694	10.234781
ARHGAP1	6.9442797	7.4465923	7.0618334	7.2075787	7.4022703	7.370935
ARHGAP10	6.690787	6.5845485	6.588996	6.3207684	5.3535647	6.2142334
ARHGAP11A	1.129176409	1.9889475	1.059094533	1.290866733	0.789756	0.882479613
ARHGAP11B	0.001838514	0.0279991	0.0120764	0.1195367	0	0.02141052
ARHGAP12	5.07344505	6.387788	5.7571515	5.1878794	5.2063788	5.4281373
ARHGAP15	3.1866145	2.5405626	0.0120764	4.309246	3.9794555	3.3116074
ARHGAP17	5.1462461	5.6901106	5.5539993	5.368272833	4.64417501	5.954027467
ARHGAP18	1.3053573	2.3950627	0.0120764	1.3348228	2.6725078	0.02141052
ARHGAP19	4.6807275	4.782914	4.808777	1.2583655	4.4912963	3.5616467
ARHGAP20	1.7217718	2.781735	2.044742	0.1195367	1.0330591	2.1617758
ARHGAP21	8.965174	9.050845	8.682003	9.521346	9.711807	9.294614
ARHGAP22	7.0225544	6.666026	6.91308	6.49123	5.8542523	7.0075645
ARHGAP23	2.802980838	2.895129733	2.7463821	2.728838	2.920703333	3.830304333
ARHGAP24	5.140510204	5.274074775	5.033576675	5.218742675	5.84938675	5.650448755
ARHGAP25	1.9371047	2.482855233	1.567378467	2.035238933	1.9760227	0.953425747
ARHGAP26	0.001838514	0.0279991	0.0120764	0.1195367	0	0.02141052
ARHGAP27	1.6337593	0.0279991	1.8250655	0.1195367	3.9239845	3.3564694
ARHGAP28	3.951376204	6.492156775	5.3691492	5.827718075	6.647961325	6.6335995
ARHGAP29	0.001838514	0.0279991	0.0120764	0.1195367	2.895197	0.02141052
ARHGAP30	1.759047838	0.817534967	1.489394433	1.3433808	0.278985283	1.005011013
ARHGAP4	3.3633976	3.5628996	3.5904891	2.9750664	4.393884	4.508803
ARHGAP5	4.3003817	4.615505	2.0627196	4.1255665	3.3190606	3.9676547
ARHGAP6	0.001838514	1.89535455	2.259634525	1.96760795	1.0606245	1.45346071
ARHGAP8	0.731583009	0.669628833	1.243373333	0.699780033	1.3318532	0.46415778
ARHGAP9	0.334318507	0.25472505	0.0120764	1.06059195	1.2718289	0.68309811
ARHGDIA	6.887556	7.1826243	7.164876	6.172822	6.8897634	6.751361
ARHGDIB	3.510945	2.5140939	2.7453024	0.1195367	5.740508	3.482585
ARHGDIG	0.077792022	1.33388065	2.1378822	1.12562685	1.382368	1.86836891
ARHGEF1	3.331234667	2.461181433	3.166584967	2.416840767	3.787666367	3.021952867
ARHGEF10	7.6867566	7.355568	7.5168853	7.6289797	7.9146457	7.9941797
ARHGEF10L	2.434827433	3.891696133	3.362909267	1.576920033	2.4883804	1.65584384
ARHGEF11	2.619182605	3.058896133	2.629616367	0.917208967	1.7503434	2.6482846
ARHGEF12	6.0625954	6.631574	6.2278905	7.053919	6.959278	6.7556763
ARHGEF15	0.001838514	0.0279991	0.0120764	0.1195367	0	0.02141052
ARHGEF16	4.054603	3.6484966	4.4221244	5.141247	5.388043	4.839597
ARHGEF17	4.8140035	5.6436872	4.6393223	2.2538388	4.110414	4.3990602
ARHGEF18	8.174195	7.8387995	7.932964	8.457661	8.902709	8.078687
ARHGEF19	4.193432	4.4817057	4.2506523	5.789647	5.804677	6.502054
ARHGEF2	7.1981153	6.025617	6.754446	6.712594	6.5205193	6.3541245
ARHGEF3	9.572588	9.580381	9.485133	10.690852	11.111041	10.704803
ARHGEF4	2.448423057	1.42525605	2.5059297	0.1195367	2.26787185	2.30067996
ARHGEF5	4.0683565	4.1459627	3.7261262	3.2795358	3.9977932	3.8168392
ARHGEF5L	5.8293014	5.9381	5.521621	6.9640694	6.615821	6.8681746
ARHGEF6	6.697151	6.4714866	6.355845	7.8456907	7.273287	7.6889887
ARHGEF7	2.478230557	1.983070075	2.55912895	2.76539165	2.035444575	1.86679664
ARHGEF9	2.937744	3.6352398	3.7797616	3.4893668	4.0767283	4.4208636
ARID1A	4.05536654	4.0455943	4.1113222	3.96484385	3.9944458	3.88848226
ARID1B	0.001838514	0.4264494	0.0120764	0.74759675	1.09848405	2.7997382
ARID2	4.59424355	4.72591725	4.4093717	4.6661955	5.1008115	4.96671245
ARID3A	4.277067	5.950798	5.3405776	5.5061955	5.732337	5.164758
ARID3B	5.648794	5.9860077	5.7714005	6.1098804	5.147699	5.4222794
ARID3C	2.7475905	1.8423363	1.9798495	0.1195367	1.7060764	0.02141052
ARID4A	2.550464433	2.676943733	1.844721067	1.836498633	3.242009233	1.52275758
ARID4B	5.814163333	4.0898018	5.2865072	4.7218571	5.774534133	5.288577233
ARID5A	0.490367976	0.328066533	0.0120764	0.6500497	0	0.72105928
ARID5B	7.172068	8.248696	7.6644716	8.305639	8.760442	8.621692
ARIH1	3.9979956	6.1432085	5.432402	2.5841074	4.8360333	3.2469323
ARIH2	8.242541	7.984038	8.213238	8.402093	8.24576	8.113376
ARL1	8.2149935	7.162881	7.5613656	7.8869805	7.9882746	7.792112
ARL10	1.2344431	0.0279991	0.0120764	0.1195367	0	0.02141052
ARL11	2.394307	0.9849691	0.0120764	3.1770186	0	0.02141052
ARL13A	0.001838514	0.895721	0.0120764	2.6488795	2.7545238	3.3608587
ARL13B	1.563935057	1.2272347	1.47925855	2.23857035	1.691027	2.43794611
ARL14	0.001838514	0.0279991	0.0120764	0.1195367	0	0.02141052
ARL15	3.74833085	5.086599	4.48534165	4.24780025	3.74203375	3.3501027
ARL16	9.216422	9.05089765	9.13896685	9.308986	9.1794535	9.25486765
ARL17B	3.866529733	3.4274545	3.3525927	3.501740967	3.26832154	3.236573273
ARL17P1	5.8392715	5.8167286	6.0702705	4.909808	5.770911	5.0854616
ARL2	9.402118	8.728134	9.38509	10.130741	9.93689	10.183356
ARL2BP	8.052609	7.7865095	7.6716237	8.182322	8.36507	8.550033
ARL3	5.936198	5.240623	5.6558228	1.7749698	4.081132	4.300711
ARL4A	3.199564566	6.11620052	4.7662166	1.07006936	2.06278386	2.014429348
ARL4C	3.8801925	4.2602606	1.7110757	3.6508648	5.1318817	3.147765
ARL4D	4.264927	3.9068897	3.8153613	4.273114	3.3663318	4.6778917
ARL5A	7.221927767	7.038255133	7.183669867	7.664734233	7.300386	7.457340433
ARL5B	4.0026016	1.99705915	2.55869805	2.9362976	2.9317856	3.69521765
ARL5C	2.4411132	0.8279737	0.851571	3.5463786	0	0.5158294
ARL6	0.167641336	0.577231325	0.5073059	0.841230525	0.8648681	0.70165264
ARL6IP1	6.49297225	7.541303	6.75464715	7.3648105	6.8193501	6.360021
ARL6IP4	4.542199305	5.3156128	4.950569133	5.211176033	5.207391333	5.10421584
ARL6IP5	9.656037	9.372134	9.372134	9.69511	9.579573	9.478194
ARL6IP6	3.500781457	3.51795705	4.68181575	3.5352372	4.76538365	3.34238391
ARL8A	0.001838514	0.0279991	0.0120764	0.1195367	0	0.02141052
ARL8B	7.2261276	7.1725125	6.942803	7.6542044	7.7184787	8.007919
ARL9	0.001838514	0.0279991	0.0120764	0.1195367	0	0.02141052
ARMC1	6.877784	6.543462	6.310812	6.7084093	6.691863	6.857826
ARMC10	5.9033246	6.1032911	6.34799775	6.62134695	6.38550465	6.37337715
ARMC2	1.861578257	1.71631715	1.7106289	2.8681101	2.62543745	2.30989246
ARMC3	0.001838514	0.0279991	0.0120764	0.1195367	0	0.64823675
ARMC4	3.9368663	0.0279991	1.4505874	2.530656	0	0.02141052
ARMC5	3.0009468	2.2600987	1.704292	0.1195367	3.4917421	2.4848766
ARMC6	4.176541	4.0202627	4.6132693	1.3486451	3.334821	4.25241
ARMC7	4.0143857	4.636865	3.3357096	0.1195367	4.421828	5.069648
ARMC8	1.886385539	2.764588775	2.80726295	2.8241088	3.875290575	2.4157153
ARMC9	0.001838514	0.0279991	0.0120764	0.1195367	0	0.02141052
ARMCX1	6.8656085	5.7223472	6.2023821	6.54106185	6.493289	6.17498685
ARMCX2	8.844765	7.9182596	8.079709	8.033322	8.214181	7.857555
ARMCX3	4.805433025	4.251014475	4.3958473	3.67475045	4.373802	4.7882208
ARMCX4	6.1515956	5.396743	5.6531467	5.8485126	4.8990517	5.018621
ARMCX5	4.5459666	4.028468	3.9499748	5.663274	4.615505	3.6896338
ARMCX6	5.2251982	4.106659833	4.7931026	3.671218667	4.867412333	4.835179433
ARMET	8.510233	8.658794	8.693664	8.451939	8.282579	7.996715
ARMS2	0.001838514	1.1361485	0.0120764	1.7276996	0	2.7436423
ARNT	2.228767365	2.17191555	1.85973385	0.1195367	3.0114693	1.70470365
ARNT2	5.5381265	4.5277553	5.0634074	5.1304345	5.1223397	5.1664066
ARNTL	1.774748857	3.0119744	2.27520205	0.1195367	2.32365336	1.76478426
ARNTL2	0.001838514	2.200314	0.0120764	0.1195367	0	0.02141052
ARP11	3.2134354	3.537232	2.5464332	3.9236815	0.02740089	2.1326654
ARPC1A	8.519998	8.661292	8.655861	8.421509	8.080695	8.338853
ARPC1B	0.001838514	2.8251445	3.1961777	4.197671	4.195178	3.675711
ARPC2	4.088355353	3.828365033	4.053171533	4.104530233	4.365030133	4.80557694
ARPC3	7.356535	7.277944	7.2208447	7.7545695	7.7865095	7.9594536
ARPC4	5.4451477	4.129671933	4.5115948	4.959758667	5.750436167	6.110655267
ARPC5	9.475971	9.201968	9.2811	10.307678	9.97979	9.891577
ARPC5L	5.8830676	6.75787	6.434285	6.5081515	6.2622743	6.6189985
ARPM1	2.0043044	0.8761033	2.297922	0.1195367	0	0.02141052
ARPM2	1.7546711	0.0279991	0.0120764	2.9699798	2.8868985	1.7516916
ARPP19	7.1950255	8.2561365	7.59018835	7.58606885	7.33826075	7.67946
ARPP-21	1.247982146	1.41981708	1.29929734	1.27144878	3.07710504	1.79300174
ARR3	0.9766498	0.0279991	0.6584351	2.6414864	0	2.3559825
ARRB1	1.788258007	1.8716632	2.2854522	3.11340435	2.7404286	2.46892026
ARRB2	0.485587632	0.0279991	1.41459035	1.53506915	1.59385071	0.02141052
ARRDC1	0.001838514	0.0279991	0.0120764	0.1195367	0	0.02141052
ARRDC2	3.7045107	3.514143233	3.139205033	3.1653626	4.1710247	3.547696307
ARRDC3	2.98008305	2.00010795	3.94211765	2.6938004	2.186004	2.08760286
ARRDC4	3.28444035	5.72482025	4.2806846	0.6850072	1.7742579	2.05275801
ARRDC5	2.5442805	1.8161749	2.909911	0.1195367	3.2818432	3.1527615
ARS2	6.1810932	5.5946917	6.0705581	6.12333115	5.5691199	4.63587376
ARSA	4.2418865	2.8013113	2.2875765	0.7962728	2.72896865	3.2291657
ARSB	3.306243775	4.159892575	3.02612285	3.12737035	2.6190345	2.197488355
ARSD	3.285488638	2.760335233	2.623217267	4.479104733	4.780650733	4.6161912
ARSE	0.001838514	0.0279991	0.0120764	0.1195367	0	0.02141052
ARSF	0.001838514	1.6502174	0.0120764	2.540858	0	1.8378228
ARSG	4.771624	0.7776439	4.225951	0.1195367	2.9116645	1.4892819
ARSH	0.001838514	0.0279991	0.0120764	0.1195367	0.08334347	0.02141052
ARSI	0.001838514	2.1037276	0.7568933	0.1195367	0	0.02141052
ARSJ	0.001838514	0.0279991	0.0120764	3.498146	2.6393723	2.8481994
ARSK	4.963669	4.8633194	5.1454983	4.420574	3.7408762	3.4602304
ART1	3.98235	0.5725274	2.8343492	2.1103442	4.0275	3.7627006
ART3	0.001838514	0.9251798	0.0120764	0.1195367	0	0.02141052
ART4	3.4776495	1.2815279	2.4321854	1.8567122	0.686407	1.1407019
ART5	0.001838514	0.3855235	0.0120764	0.1195367	0	0.02141052
ARTN	0.001838514	0.0279991	0.0120764	0.1195367	0.8495655	0.02141052
ARV1	7.028209	6.2804966	6.845802	6.9386697	7.2004824	7.1677747
ARVCF	4.950038	5.131451	4.9015355	2.9310672	4.979413	5.245556
ARVP6125	1.444647007	1.35701365	2.0796659	1.66648605	0.8687026	1.05252066
ARX	0.001838514	0.0279991	0.0120764	0.1195367	0	0.02141052
AS3MT	4.3742733	4.202527	4.5801926	5.312793	4.6264443	4.912035
ASAH1	4.2965615	3.9838379	4.800773	5.843291	3.71277025	4.16105165
ASAH2	0.001838514	0.768102733	0.280302	2.2241569	0.6362517	0.294252747
ASAH2B	1.611164857	0.0279991	1.09503235	1.07903055	1.69533215	0.02141052
ASAH2C	4.167335	3.134779	4.0409694	2.0250854	2.9933364	3.3629868
ASAM	0.001838514	0.0279991	0.0120764	0.1195367	0	0.02141052
ASAP1	6.580163567	8.065005	7.428531267	6.667625267	6.238136467	6.349898067
ASAP1IT1	0.23956843	3.689337	0.7056423	2.0749125	2.5710216	0.02141052
ASAP2	6.8891139	7.11997325	6.764482	6.61244265	6.55351915	6.25731285
ASAP3	8.338023	8.105486	8.4494	7.8924417	7.4344673	8.059383
ASB1	6.866502	6.618736	6.643252	7.2188334	6.9576373	7.087304
ASB10	0.001838514	1.7082709	0.0120764	3.113148	0	2.664875
ASB11	0.699435009	0.0279991	0.4887664	1.387121133	0	0.505154913
ASB12	1.703776	0.0279991	0.0120764	0.1195367	0	0.02141052
ASB13	6.1876006	5.4365764	5.716192	5.5607347	5.6995444	5.7907634
ASB14	0.001838514	0.0279991	0.0120764	0.1195367	0	0.02141052
ASB15	0.001838514	0.0279991	0.0120764	0.1195367	0	0.02141052
ASB16	2.0595787	2.6582072	2.3225877	1.5467758	3.1534894	1.2123992
ASB17	0.956975857	1.8102847	0.96369895	0.7783092	0	2.47281075
ASB18	1.9488444	0.0279991	0.0120764	0.1195367	0	1.4036998
ASB2	0.001838514	1.0474325	0.0120764	0.1195367	0.3196536	0.02141052
ASB3	6.771179567	6.2994678	6.3157239	6.072070233	6.285182933	5.712946467
ASB4	0.612707976	0.0279991	1.847273533	2.1151129	0.98769419	1.82115915
ASB5	2.1860695	0.5921432	0.0120764	1.45267895	0.818375	2.00683115
ASB6	3.486978705	4.101112233	3.944410167	2.639934967	3.2465112	2.713031373
ASB7	2.301431533	1.165458	0.8750338	0.981303033	1.350313333	0.02141052
ASB8	6.0205938	6.673156	6.2005155	6.01919165	6.2554865	6.221888
ASB9	1.807453757	0.0279991	1.71068395	1.9416621	1.4273522	0.80496481
ASCC1	6.7962294	7.9986515	7.5698433	7.0185328	6.7535086	7.0433483
ASCC2	8.694334	9.310041	9.199602	9.272249	8.941576	8.982064
ASCC3	2.367975504	2.52910805	3.0180644	2.607108675	2.34357125	2.29571186
ASCL1	0.001838514	0.0279991	0.0120764	0.1195367	0	0.02141052
ASCL2	0.001838514	2.0591006	0.0120764	0.1195367	1.4972751	0.8139608
ASCL3	2.7457395	1.4579846	0.6244605	2.046758	2.677792	0.02141052
ASCL4	0.001838514	0.0279991	0.0120764	0.1195367	0	0.02141052
ASCL5	2.2894236	0.0279991	0.67365465	2.27411835	0.1115629	0.02141052
ASF1A	5.4941883	4.9090037	5.431674	5.6986036	5.472327	4.996006
ASF1B	2.0399654	0.0279991	0.0120764	3.2247505	2.45772	0.02141052
ASFMR1	0.001838514	1.8986926	0.7782066	2.8826802	0	1.5971771
ASGR1	2.8511114	2.6038756	2.466571	0.1195367	2.5841951	1.923511
ASGR2	0.990962543	0.9205902	1.2855692	1.313862467	1.103869133	0.326897413
ASH1L	3.0013266	3.8215346	3.3600633	2.6135464	3.623837	2.8927898
ASH2L	7.5868683	7.6020303	7.724071	7.7824802	7.786129	7.5927076
ASIP	3.1879206	0.0279991	0.0120764	0.1195367	2.706599	0.02141052
ASL	2.161529005	0.681361267	1.690983433	0.1195367	2.154212167	1.49332854
ASMT	0.001838514	0.0279991	0.0120764	3.0989485	0	0.02141052
ASMTL	6.296553167	5.872771533	6.1791163	5.093503633	5.7212752	6.270842867
ASNA1	2.4707491	2.9920292	1.8394467	1.3447857	2.2212443	2.8645887
ASNS	6.075479	6.84717725	6.4036682	6.5227835	6.5803143	6.062882
ASNSD1	7.535926	8.255784	7.809634	7.971319	8.2954445	7.829253
ASPA	2.7090542	3.2503324	0.0120764	3.241743	2.4668667	0.02141052
ASPG	1.4363528	0.0279991	0.0120764	0.1195367	2.1436992	0.02141052
ASPH	4.009329067	3.0195191	4.297602867	4.310100867	4.773041167	4.263029633
ASPHD1	0.328361896	2.200959367	0.0120764	2.603657433	0.089603683	0.02141052
ASPHD2	2.4902039	4.9678345	4.104246	2.1584854	4.062726	3.3284924
ASPM	1.0308168	1.4641924	2.9280035	2.6616535	3.6120415	0.8773954
ASPN	0.001838514	0.0279991	0.0120764	0.1195367	0	0.02141052
ASPRV1	3.6601942	3.0477843	4.054603	2.8941872	3.1898544	0.02141052
ASPSCR1	5.508974167	5.7089672	5.879350233	5.937644867	6.136338533	5.769209133
ASRGL1	2.1445525	3.786179	4.936526	4.2589097	3.6246371	3.5192258
ASS1	7.2127808	5.805502033	6.2814165	6.731406533	6.9565286	6.235596507
ASTE1	5.4936414	3.4734135	4.1243725	5.1862993	5.333588	5.349125
ASTL	0.001838514	0.0279991	0.0120764	0.1195367	0	0.02141052
ASTN1	2.749172257	0.0279991	1.97504965	0.1195367	0	0.53292091
ASTN2	3.253355605	2.3700319	2.898039333	3.996214167	3.718028233	3.73241974
ASXL1	7.0641055	6.9977875	7.023428	6.9810953	6.7930245	6.8595963
ASXL2	7.2333946	7.08114	7.247709	7.3789244	7.0311494	7.313162
ASXL3	0.001838514	1.1825205	0.0120764	0.1195367	0	0.92417306
ASZ1	1.086655257	1.6403137	0.0120764	1.5004821	0	1.26344291
ATAD1	6.1754173	5.91305475	5.7897595	5.36164675	6.42560535	6.18395775
ATAD2	2.6182902	1.9171592	4.3712983	1.2645158	3.5644464	3.245114
ATAD2B	3.755789	4.136626	3.0958002	3.670978	3.571598	3.5410907
ATAD3A	5.0301876	4.975169	4.991805	5.7982073	4.849274	4.3533807
ATAD3B	0.001838514	0.0279991	2.952743	0.1195367	0	3.3098674
ATAD3C	0.6043773	0.0279991	1.5376726	3.0166357	0	2.7121391
ATAD5	0.001838514	1.7999685	2.436522	0.1195367	0	1.4657288
ATCAY	0.001838514	0.0279991	0.0120764	0.1195367	0	0.02141052
ATE1	1.674361907	2.033799075	0.957798975	1.344307775	1.29386235	0.850157788
ATF1	4.5638714	4.8160725	4.402148	4.991255	4.181353	4.475096
ATF2	3.6750393	5.103163	3.8205554	0.1195367	3.5844069	2.8939514
ATF3	1.112832676	1.7692993	1.326172767	1.386694467	1.471034477	0.02141052
ATF4	6.940042533	7.997672333	7.780075333	6.3594276	6.935904333	6.620297133
ATF5	5.915346	5.2591643	5.1256886	5.806797	6.2467337	6.4376135
ATF6	6.678617	6.162368	6.0219436	6.4640694	6.976951	7.135054
ATF6B	0.001838514	0.0279991	1.2276822	1.6688861	1.03484725	0.75499121
ATF7	0.13904868	2.133241	0.0120764	3.6911461	1.646404	2.5544505
ATF7IP	3.017006	3.1129007	2.746799	3.3489404	2.185283	0.02141052
ATF7IP2	4.5905795	4.333447	3.8768647	0.1195367	4.502902	4.828015
ATG10	6.10988375	5.5472002	5.3685851	6.1614845	6.4851689	6.4044168
ATG12	5.65268015	4.72290635	3.3956999	5.795414	5.57165245	5.0570185
ATG16L1	6.01038715	7.2181778	6.602257	5.9268365	5.602296	6.0177195
ATG16L2	2.1809082	0.6184564	3.3888853	3.5956302	3.2493396	3.0098717
ATG2A	5.4209657	5.6133623	6.038932	5.3317413	5.8778467	5.5786223
ATG2B	3.8224363	4.3483853	3.774957	1.2025735	2.3656597	2.9208803
ATG3	4.84889315	4.12592665	3.76408005	4.57737355	4.318847	3.70237641
ATG4A	3.69999388	4.3525125	3.804157933	4.839173967	3.769288957	3.68781784
ATG4B	2.787778257	1.120946	2.5345209	5.08995485	3.02099515	3.9003841
ATG4C	2.592448607	2.62188555	2.63815785	3.21702635	2.783861	2.80123776
ATG4D	2.7010596	2.82882705	3.5885376	2.49367535	3.27536905	1.57788073
ATG5	4.8542175	5.1212015	5.1946607	5.7990527	5.4881105	5.7969565
ATG7	6.243708	6.788918	6.5218782	7.2370243	6.780931	7.359236
ATG9A	3.812111171	4.705416433	4.303255133	3.853821033	3.977124067	4.14819884
ATG9B	0.001838514	0.0279991	0.0120764	0.1195367	0	0.02141052
ATHL1	5.6761217	5.0951324	5.479606	3.5616467	4.5737033	2.4256592
ATIC	8.035718	8.399245	8.140013	8.515452	8.680642	8.692801
ATL1	3.9419545	4.188503	2.6616642	2.19514965	3.8241888	2.7428943
ATL2	4.1491504	5.4794197	4.211694	0.1195367	4.136513	0.9982592
ATL3	3.9264982	4.791549	3.0152466	3.0937042	4.247553	4.744603
ATM	4.351567154	3.6123241	4.03877895	3.767317175	3.7934824	3.64010339
ATMIN	5.11887215	5.5335427	5.25260635	5.6664045	5.74173305	5.6808555
ATN1	2.235477905	2.6216321	2.2768755	1.892856	2.544883333	1.763209013
ATOH1	0.001838514	0.0279991	0.0120764	0.1195367	0	0.02141052
ATOH7	1.395969757	0.0279991	2.68177355	2.6523006	2.70641375	2.8179062
ATOH8	4.043034	6.9320593	5.5583696	3.1586804	3.7027912	4.936526
ATOX1	8.543392	8.619274	8.609761	8.589297	8.266911	8.766874
ATP10A	1.855047857	1.8164136	1.47895705	0.1195367	1.5594705	2.3336551
ATP10B	0.3531892	2.8734624	1.7508396	0.1195367	2.9726095	3.4674654
ATP10D	2.801877	2.5839713	1.8476562	0.1195367	3.978842	1.6024803
ATP11A	0.272554557	0.959796	1.57650045	1.38097295	1.9780402	0.02141052
ATP11B	4.6471555	5.1631312	4.4388105	3.8960757	4.97060185	4.7184067
ATP11C	4.5226481	4.140265	3.445309933	3.778770033	3.2021457	3.497249133
ATP12A	0.9117759	1.7438667	2.765799	2.3129652	3.2067459	2.5086005
ATP13A1	6.069395	6.402879	6.370056	4.779584	5.246982	5.687434
ATP13A2	5.196634	5.1559033	5.262515	5.5109835	4.160634	4.3123965
ATP13A3	1.836408257	0.34652445	1.3641969	3.2901466	2.84981115	2.09948745
ATP13A4	2.0438876	1.2170922	0.0120764	0.1195367	2.4694262	0.02141052
ATP13A5	3.024386	0.0279991	0.0120764	0.1195367	0	0.02141052
ATP1A1	9.452388333	10.41836433	10.07690483	10.08690933	10.051947	9.835544
ATP1A2	10.50683	6.164563	9.697699	0.1195367	0	0.02141052
ATP1A3	3.5018723	1.5651469	1.1858802	4.310392	2.696158	3.6114616
ATP1A4	0.001838514	0.0279991	0.0120764	0.1195367	0	0.02141052
ATP1B1	9.490506467	9.772754667	9.467465433	9.506966667	9.869966333	9.818768667
ATP1B2	7.0624228	4.9410663	6.176851	3.107992	4.539635	4.9624667
ATP1B3	6.802694903	6.05558224	6.15990316	6.98300642	6.9982648	6.935995244
ATP1B4	0.001838514	0.0279991	0.0120764	0.1195367	0	0.02141052
ATP2A1	0.793612545	0.735873175	0.68416005	1.2804142	0.825818	0.02141052
ATP2A2	6.362087567	6.803642767	6.8382793	5.301265567	5.690078267	5.758736467
ATP2A3	1.37953439	1.79305465	1.2357006	0.87955905	2.9418539	3.5807464
ATP2B1	2.846917867	3.3067074	2.753720533	2.619607333	3.2717593	1.514920447
ATP2B2	1.107035343	0.792285633	0.269379667	0.1195367	0	0.373288747
ATP2B3	1.634016405	0.1951346	0.803399733	1.190769467	0.24069208	0.69854068
ATP2B4	6.424105933	6.428097267	6.6798905	6.979760533	6.930034233	7.266304233
ATP2C1	5.476283767	6.245396767	5.659286733	5.316815133	5.639929333	5.578446033
ATP2C2	2.6241484	2.081112	2.723448	2.113355	2.021082	1.9022098
ATP4A	4.4332	0.0279991	3.1829906	0.1195367	0	0.02141052
ATP4B	0.910879236	0.661691825	1.0379969	0.3897244	0.723599675	0.53187769
ATP5A1	10.892674	10.766919	10.903392	11.1511305	11.24858775	10.9432575
ATP5B	11.558956	11.472533	11.571756	12.125602	12.2417145	12.183112
ATP5C1	8.349171	8.072661	8.047934	8.497732	8.763065	8.537971
ATP5D	6.945326	7.0283298	7.1665128	7.41745115	7.541746	7.5732517
ATP5E	9.143021	9.211395	9.161955	8.970692	9.036988	9.299484
ATP5EP2	11.3310105	11.412939	11.352575	11.420471	11.3914025	11.6558425
ATP5F1	8.6931789	8.1649551	8.42102315	8.759439	8.84685025	8.7771078
ATP5G1	6.1087811	5.8628608	5.91261	6.59119665	6.759023	6.85619015
ATP5G2	4.709192133	3.436971633	4.121637967	4.351607967	4.213992883	4.11042384
ATP5G3	3.187302	0.0279991	1.4389567	0.1195367	3.3990421	0.02141052
ATP5H	10.2465785	10.058187	10.0341525	10.265276	10.3581555	10.4619455
ATP5I	6.0792014	7.108313567	7.1969682	6.401797433	5.728385833	6.109328243
ATP5J	9.888261667	9.801848667	9.758217167	10.08134633	10.032163	10.24279933
ATP5J2	8.836981	9.0162955	8.9393775	9.086501	8.9617445	9.295632
ATP5L	8.857222	8.41437025	8.2932265	9.3187088	8.807117	9.09436525
ATP5O	10.187764	9.863379	9.910455	10.232363	10.353037	10.61801
ATP5S	5.193757567	5.127310533	4.6219944	4.8524242	5.402673	5.698350567
ATP5SL	6.763346	7.885208	7.3075843	6.8060074	7.036327	7.2053437
ATP6AP1	10.350593	10.316586	10.505195	10.510706	10.313319	10.344177
ATP6AP1L	6.2521195	4.3580413	5.7401075	6.0525556	6.4158278	6.660028
ATP6AP2	10.091356	9.485133	9.644889	9.585669	9.962436	9.916966
ATP6V0A1	9.222443	8.649588	9.111956	8.930222	8.78805	8.654933
ATP6V0A2	4.894199	5.2150383	5.3661904	6.1954675	5.7261343	5.2173033
ATP6V0A4	1.752274832	1.277076375	1.341526825	1.118230025	0.713527325	0.02141052
ATP6V0B	7.9545955	8.5028115	8.4690055	8.3903485	8.48071285	8.562058
ATP6V0C	6.7563041	6.0923256	6.932574933	5.468787567	6.4988249	6.659570967
ATP6V0D1	6.681943	7.1942635	6.843396	7.400014	7.042011	7.2594624
ATP6V0D2	2.8610933	2.1807632	2.4075382	2.9119177	0.8984632	3.5210142
ATP6V0E1	10.1914625	10.22475625	10.162801	10.0450325	10.207772	10.19095775
ATP6V0E2	9.644889	7.8212523	9.01387	9.97761	9.822307	9.578797
ATP6V1A	9.156093	9.268182	9.0602455	9.578797	9.490266	9.172063
ATP6V1B1	8.576223	6.465488	7.815098	6.882124	5.491414	6.0512214
ATP6V1B2	8.620462	9.000183	8.5211115	8.6158	8.804463	8.929103
ATP6V1C1	2.880904107	3.809704	2.78399445	3.26374235	4.8886393	3.48112441
ATP6V1C2	3.665993	2.44700005	1.1531652	0.1195367	0.831242	1.23049586
ATP6V1D	8.737915	9.007143	8.78805	8.904247	9.260446	9.238443
ATP6V1E1	9.591322	9.7775415	9.742362	10.5401305	10.185322	10.45527025
ATP6V1E2	4.540249	6.6751037	5.5445557	3.402223	4.605076	4.5348353
ATP6V1F	9.116997	9.41911	9.388977	9.618253	9.4399395	9.730182
ATP6V1G1	9.616886	8.789512	9.08746	10.2664585	10.390533	10.026563
ATP6V1G2	3.76782465	1.55240255	2.0770135	2.80136615	4.4972128	4.51845235
ATP6V1G3	1.134429607	1.7910028	1.14692425	1.646343	1.49283205	2.9109447
ATP6V1H	4.36013535	4.94275165	3.46154405	5.4453025	5.7582885	5.4490603
ATP7A	3.1698246	2.2547998	3.7532861	1.4694157	3.4655597	3.674625
ATP7B	3.42936415	2.6040064	3.83486385	1.2502517	3.0877722	3.88676525
ATP8A1	0.459498	4.221611	2.7385921	3.0046356	2.6520855	1.9406309
ATP8A2	0.001838514	1.7120982	0.0120764	0.1195367	0	1.0364811
ATP8B1	2.181958	1.6810194	0.933588	0.1195367	2.8167458	2.9002643
ATP8B2	1.779890009	1.620772233	2.066234867	1.466805033	1.668783167	2.406196373
ATP8B3	0.001838514	0.0279991	0.0120764	0.1195367	0	0.02141052
ATP8B4	5.921652	7.9767094	7.084305	8.492935	8.315918	8.651001
ATP9A	2.915542009	2.8385124	3.8133293	2.9132063	2.811636333	2.934421013
ATP9B	4.567899	3.8440397	3.975721	4.7421594	4.196488	3.4106786
ATPAF1	7.5146355	7.05424365	7.475233	7.73582515	7.5832757	7.52768465
ATPAF2	2.862209	4.2702975	0.527177	0.1195367	3.9319444	3.0706625
ATPBD1B	7.2047267	6.8779235	6.737952	7.0624228	7.355568	6.9195595
ATPBD3	3.8836846	1.0072657	0.0120764	0.1195367	2.3383472	3.146979
ATPBD4	3.7345641	2.37778675	3.6135125	4.20348355	4.54723825	4.5854795
ATPGD1	4.35761355	6.1224225	5.10538135	3.145471	3.7138924	2.8210325
ATPIF1	6.11315325	6.28821635	6.097056	5.7364419	6.1871125	5.6912027
ATR	0.186489573	0.219513725	1.025635675	0.807805175	0.061047733	0.99919626
ATRIP	4.38872955	4.7885168	4.43466685	4.55667805	4.76243185	4.6164429
ATRN	2.697992699	3.86143898	3.28113872	3.71760434	4.4943719	3.94856816
ATRNL1	3.197321	4.2106094	4.041563	0.1195367	1.5505918	2.292161
ATRX	2.124055638	0.521061467	1.5612586	1.0014509	1.719596633	1.635048673
ATXN1	5.3486314	5.18302315	4.8619173	4.9601071	4.73613385	4.64745605
ATXN10	3.32899265	2.3303679	2.0695687	2.710261	3.4619996	4.54336165
ATXN1L	2.057220343	3.031688433	2.797097233	2.1271958	4.0262425	3.050076673
ATXN2	9.43232	9.44623	9.595223	9.388977	9.541203	9.3059635
ATXN2L	1.885639775	2.41627518	2.34636022	2.0307015	2.9634181	1.979408268
ATXN3	3.250600257	3.0749899	3.23414805	3.4058682	3.55399	3.42724946
ATXN3L	0.001838514	0.0279991	0.0120764	0.1195367	0	0.83695585
ATXN7	0.001838514	0.0279991	0.0120764	0.1195367	0	0.02141052
ATXN7L1	0.001838514	0.0279991	0.0120764	0.1195367	0	0.02141052
ATXN7L2	4.489371	4.499255	5.074021	0.1195367	4.1651983	3.940175
ATXN7L3	5.899547	5.155309	5.8440113	6.295111	6.29063	6.216955
ATXN8OS	0.001838514	0.0279991	0.0120764	0.1195367	0	0.02141052
AUH	6.3324175	6.2521195	6.13627	6.4613485	6.102624	6.735491
AUP1	4.43731925	5.12966475	3.86768685	4.55636885	4.73085865	4.0851338
AURKA	3.5206739	3.40387225	1.13650155	1.2580717	4.14708665	3.9442655
AURKAIP1	9.144969	9.243488	9.31545	9.784542	9.553719	9.855586
AURKAPS1	0.001838514	4.3278418	1.3064286	0.1195367	0.671671	0.02141052
AURKB	0.001838514	0.0279991	0.0120764	0.1195367	0	0.02141052
AURKC	0.001838514	0.346427433	0.0120764	0.1195367	0.339391667	0.704171847
AUTS2	6.904405	6.760096	6.925825	7.0460424	7.623641	7.199252
AVEN	4.831685	6.6636114	5.7966175	1.4826711	4.997302	4.7298684
AVIL	3.845962	3.0122433	3.4716744	1.9260179	3.6877182	4.147889
AVL9	0.260086757	4.6554393	3.19668545	1.7482344	2.124630885	0.55438261
AVP	2.324289257	1.85408375	2.3112397	2.7475201	2.099054	2.03719211
AVPI1	8.223032	9.402118	8.813354	10.635817	10.6987915	10.46739
AVPR1A	0.001838514	0.0279991	0.0120764	0.1195367	0	0.02141052
AVPR1B	0.001838514	0.0279991	0.0120764	0.1195367	0	0.02141052
AVPR2	4.4525595	4.431709	4.4739485	4.5796747	3.8366423	3.8165562
AWAT2	0.001838514	0.0279991	0.0120764	0.1195367	0	0.02141052
AXIN1	2.763072407	3.6113845	2.7434222	3.292718	4.3785985	2.94139386
AXIN2	6.4809914	6.650683	6.56477	5.783827	5.0253086	5.3862453
AXL	6.6135495	5.9397682	6.3988903	7.1035538	7.7301072	7.0243591
AXUD1	7.7467937	8.021976	7.792491	7.3742223	7.755909	7.469037
AYP1P1	6.2914357	6.111915	6.119189	7.571112	7.108476	7.100553
AZGP1	0.001838514	0.0279991	0.0120764	0.1195367	0	0.02141052
AZI1	3.148474757	5.2653924	3.1930317	4.21307185	3.714902515	4.2709459
AZI2	6.039563	5.429537	5.783827	2.9497108	6.423031	6.020458
AZIN1	6.7043403	5.5425535	6.858818667	5.727468067	6.770910533	6.3395414
AZU1	1.0539198	2.769329	3.0263066	3.0511603	0	2.0579844
B2M	10.35998	9.2020835	9.768629	8.926234	8.4734655	8.46749
B3GALNT1	4.533013367	2.816253167	4.4375287	3.816125033	3.426960233	3.31780444
B3GALNT2	4.1441283	4.389715	3.695617	4.1682715	3.2324212	4.24538
B3GALT1	0.001838514	0.0279991	0.0120764	0.1195367	0	0.02141052
B3GALT2	4.9269457	0.8264516	4.2595463	3.195158	1.0907017	2.7643838
B3GALT3	1.348321007	1.4228067	0.6506409	1.8271393	1.317369	0.22495283
B3GALT4	4.367762	5.351231	5.036002	3.5068245	4.942863	4.9143605
B3GALT5	0.165180209	0.0279991	0.430794367	0.1195367	1.052746067	0.614588113
B3GALT6	6.726968	6.245368	6.63855	6.4856644	6.5915213	6.2388935
B3GALTL	4.3483853	6.276307	4.76536	0.1195367	2.7902474	2.5777426
B3GAT1	2.832983371	2.114414033	3.785309567	1.112271267	1.5883118	2.286911673
B3GAT2	0.001838514	0.0279991	0.0120764	0.1195367	0	0.02141052
B3GAT3	4.553815	4.9809275	5.199349	0.1195367	4.5706553	4.348195
B3GNT1	8.9659	7.731975	8.594211	8.71122	8.151823	8.42352
B3GNT2	4.530472	4.471093	5.14184	3.5556848	4.855233	5.077347
B3GNT3	0.7737373	3.2089977	0.0120764	0.1195367	2.5040479	1.1197581
B3GNT4	2.126268	3.65387	2.2432554	3.2591782	1.0243275	1.9025811
B3GNT5	0.001838514	0.0279991	0.0120764	0.1195367	0	0.02141052
B3GNT6	7.8559914	7.275304	7.7813816	6.426181	7.0921555	7.0998616
B3GN-T6	0.001838514	0.0279991	0.0120764	1.4177183	2.8192368	1.1435543
B3GNT7	0.5364396	0.0279991	0.0120764	0.1195367	2.762468	0.48462355
B3GNT8	3.0977404	3.4023337	3.2485497	3.4041502	5.158121	4.167063
B3GNT9	2.632866	3.3781714	3.1908526	3.7287154	2.4128685	0.02141052
B3GNTL1	3.6842859	3.5163352	2.188975	0.1195367	3.0471632	3.857003
B4GALNT1	0.001838514	0.0279991	0.5876535	0.1195367	0	0.02141052
B4GALNT2	0.001838514	0.0279991	0.0120764	0.1195367	0	1.0005745
B4GALNT3	0.001838514	2.21626	2.4172156	0.1195367	2.4627447	0.02141052
B4GALNT4	3.7618525	4.69376	3.987083	0.1195367	2.8529902	2.0680947
B4GALT1	6.011863	6.6319838	6.2275333	4.254447	4.5418935	4.2632723
B4GALT2	1.583342171	1.795964	1.8059594	0.6027066	1.576837767	1.759084973
B4GALT3	6.9609723	6.9441614	7.096154	7.5225134	7.1829367	7.2592893
B4GALT4	5.56431535	5.7501775	5.5679269	4.6463015	5.7984967	5.28334585
B4GALT5	7.7704735	9.180028	8.42352	7.000146	7.284204	7.004114
B4GALT6	2.2415714	0.0279991	2.6402178	0.1195367	1.2217891	0.02141052
B4GALT7	6.830942	5.81574	6.4185195	7.5150576	7.164876	6.7874556
B9D1	4.3907003	4.3797107	4.3571672	4.8126154	5.448321	4.942863
B9D2	5.008149	5.6929307	5.1501575	4.7535563	5.4659014	6.0188775
BAALC	1.324239407	1.44026905	0.0120764	0.1195367	1.9528662	0.48057401
BAAT	0.001838514	0.0279991	0.0120764	0.1195367	0	0.02141052
BACE1	3.40239245	4.2845592	2.4607742	0.1195367	3.58988345	2.08161676
BACE2	5.7422757	4.4084047	5.3060975	6.25271575	6.2993699	6.3342564
BACH1	0.001838514	0.0279991	0.0120764	0.1195367	0.147624443	0.02141052
BACH2	1.115352297	2.908005333	2.609905667	1.317746033	1.22340362	2.31628374
BAD	3.5661623	2.167791067	3.013530267	2.2543928	3.332327767	3.846494173
BAG1	0.40864608	0.0279991	0.0120764	0.1195367	1.7442641	0.02141052
BAG2	2.761882	3.4029474	3.8168392	4.0553555	2.2291965	3.5849056
BAG3	7.396611	8.821209	8.156632	7.1562357	7.256948	6.9741516
BAG4	4.55712165	3.7555983	3.6716965	4.99942435	5.0180225	4.2994597
BAG5	3.346714649	3.4406049	3.33707695	3.5928166	3.771908075	3.518365635
BAGE	3.824994	0.6239155	2.8747761	2.6670508	2.3986151	1.4068205
BAGE2	1.9380685	0.0279991	1.7374052	1.993308	0.61188626	0.02141052
BAGE3	0.001838514	0.0279991	0.0120764	0.1195367	2.4978247	0.02141052
BAGE4	1.598692257	1.89593745	0.5601202	0.8873012	2.338887	2.27575326
BAGE5	3.7660077	3.2699676	4.198757	4.260765	4.2921767	4.3220572
BAHCC1	0.4435799	1.8990765	2.7917006	0.1195367	3.33494	2.2165828
BAHD1	3.3812351	4.2143655	2.43042	0.1195367	3.377205	0.02141052
BAI1	1.123346654	0.779710125	1.00571905	1.803113375	2.36279845	1.22079006
BAI2	2.8396833	3.3277748	1.5001097	0.1195367	0	0.02141052
BAI3	3.698284	2.9333954	3.5868678	2.3134491	0.046849415	0.02141052
BAIAP2	3.516875118	4.33229694	4.53062098	2.51458628	3.3212841	3.421941884
BAIAP2L1	4.84828	1.9901487	3.5280502	1.5928274	4.117076	3.3011053
BAIAP2L2	3.7746477	3.3850029	2.2063382	0.1195367	4.7929263	4.2792945
BAIAP3	0.001838514	3.0994587	0.8693101	2.2760088	2.3462508	3.2379584
BAK1	0.001838514	0.0279991	2.0112817	0.1195367	0.3590175	0.02141052
BAMBI	10.07502	9.694387	9.8720875	11.111041	11.161051	11.231717
BANF1	6.163071	5.65010455	5.6227613	5.6237889	5.95766575	6.1730534
BANF2	3.4357932	3.0116515	1.3154716	4.2413044	2.9065378	3.580194
BANK1	1.7380942	2.1616428	1.7144246	0.1195367	3.0492055	0.02141052
BANP	5.291097171	5.4265597	6.272940067	5.913987233	6.5826648	5.609812973
BAP1	5.6026525	5.529634	5.830092	5.634365	5.1408215	5.7672343
BAPX1	3.4105616	4.1782203	4.219948	2.9007425	1.4704715	3.3549972
BARD1	5.4958634	6.003855	5.7421923	5.4549804	6.778079	6.2416687
BARHL1	0.001838514	0.0279991	0.0120764	0.1195367	0	0.02141052
BARHL2	0.001838514	0.0279991	0.0120764	0.1195367	1.4333633	0.02141052
BARX1	0.001838514	0.0279991	3.02883	0.1195367	0	0.02141052
BARX2	0.001838514	0.0279991	0.0120764	0.1195367	0.6880384	0.02141052
BASE	0.001838514	0.0279991	0.60551515	0.1195367	0	0.02141052
BASP1	9.071298	12.878361	12.157682	7.8049574	5.7974963	5.9724803
BAT1	2.935535471	3.9788624	4.963115533	3.694602733	3.905727633	3.61906374
BAT2	4.92126425	4.3797324	4.7636211	2.25951935	5.25250235	5.2021395
BAT2D1	8.363365	8.693664	8.402685	7.8975043	7.9196663	7.610655
BAT2L	6.727751	7.176888	7.3012257	6.4890656	6.586966	6.4678984
BAT3	6.38031455	7.0994263	6.8252332	6.9310822	6.72270895	7.0439856
BAT4	3.5587401	1.8543588	1.5209898	0.1195367	4.285768	4.493948
BAT5	6.3083596	6.535904	6.4318957	6.7240686	5.858269	5.9310136
BATF	0.001838514	0.0279991	0.0120764	0.1195367	0	0.02141052
BATF2	0.001838514	0.0279991	0.0120764	0.1195367	0	0.02141052
BATF3	0.001838514	0.0279991	0.0120764	0.1195367	0	0.02141052
BAX	1.307097471	1.686433867	2.024843333	2.599355633	2.3074952	2.6868774
BAZ1A	4.1368234	4.6002486	3.3535898	3.274181	4.6521256	4.7017913
BAZ1B	3.361771007	3.79184515	3.6197009	3.08001885	3.9334068	3.38745956
BAZ2A	2.8206146	3.4813309	0.0120764	2.7633162	3.080176	4.197251
BAZ2B	7.8601046	7.257839	7.3751254	7.7021737	8.052609	7.9072847
BBC3	4.4605055	4.445898	2.6495452	3.4384644	4.9593506	3.8557715
BBOX1	1.6149216	0.0279991	0.6145615	0.1195367	0	0.02141052
BBS1	6.9353094	6.3766727	6.869861	7.222777	6.8732376	6.960132
BBS10	4.6240144	5.178478	4.5912166	2.038719	5.023741	5.2232695
BBS12	4.1678767	5.50208	4.763817	4.277974	5.5807276	6.006664
BBS2	8.1843355	7.67593145	7.77960075	8.0132745	7.97813385	7.83055415
BBS4	7.2877975	7.010019	6.8195915	7.5181627	7.014851	7.1659584
BBS5	2.265401405	0.522050367	1.653175233	2.215738833	1.502533267	1.904391807
BBS7	3.355545903	3.56478492	2.86594652	3.0657536	3.27142214	3.236143704
BBS9	3.58901635	2.6158012	2.6330217	2.44731335	3.90839365	3.7981322
BBX	8.606367	9.177791	8.79124	8.531932	8.906509	8.736408
BCAM	1.276728843	1.789597067	0.9981154	1.2323481	1.3121116	1.313115113
BCAN	0.819850809	1.915535867	0.410293933	1.9982339	1.803823633	0.35923358
BCAP29	3.685202069	2.9575429	3.141451317	3.1859908	3.29020724	3.47941677
BCAP31	8.739611	8.543902	8.8464	8.843658	9.051293	8.819741
BCAR1	5.178203	6.3849196	5.7792625	3.205828	4.71054	4.7257156
BCAR3	8.087443	8.802064	8.2603655	8.017213	8.283119	8.219188
BCAR4	3.0116515	0.5930702	2.862281	3.8740091	5.0687428	3.993286
BCAS1	1.197038907	0.0279991	0.14412605	0.71568835	0.1601682	1.6290245
BCAS2	4.15126705	3.1996349	3.69029965	2.3173696	4.30187175	4.1984469
BCAS3	0.001838514	2.539111	0.0120764	0.1195367	0.032522026	1.2595466
BCAS4	3.888087867	4.288944933	3.562898267	4.499026433	3.921669067	3.53473964
BCAT1	0.001838514	0.0279991	0.0120764	0.1195367	0	0.02141052
BCAT2	6.752511	7.5701838	7.38197	6.998072	6.2278905	6.8805943
BCCIP	6.0451615	6.354258125	6.1023853	6.363931075	6.375553275	6.202856275
BCDIN3D	6.4636393	6.2592278	6.379843	6.979992	6.967056	7.150079
BCHE	7.9122522	6.0131498	7.009795	5.83503365	5.80234975	6.24907975
BCKDHA	7.858122	6.61268	7.5704827	8.875293	8.578915	9.029285
BCKDHB	4.146033568	2.869272925	3.4287842	3.456564325	4.221829175	5.118309125
BCKDK	8.140013	7.6123295	8.322582	9.032228	8.527827	8.927791
BCL10	1.92012627	1.1782499	1.5810602	1.1486632	2.69828755	1.74305156
BCL11A	1.280486657	0.0279991	1.013694175	1.17428845	0.890861713	0.90251064
BCL11B	0.001838514	0.0279991	0.0120764	0.1195367	0	0.02141052
BCL2	4.900668754	5.073166775	4.333480975	3.57734945	5.2762165	4.23783613
BCL2A1	2.756754	2.750734	2.949255	0.1195367	0.28902584	1.7769356
BCL2L1	5.66833445	6.09253575	5.5856448	4.6841553	5.77671165	5.9579702
BCL2L10	0.001838514	2.7959585	1.2142191	0.1195367	0	0.02141052
BCL2L11	1.258721038	0.642228233	1.743130833	1.782731567	0.875049	1.705188873
BCL2L12	3.782072671	3.619499433	3.8545947	3.709303333	3.920848377	3.919410073
BCL2L13	11.19289	11.772007	11.472533	11.844364	11.756371	11.564827
BCL2L14	0.956973082	0.904250775	1.417726825	1.387931725	0.684329723	1.48984551
BCL2L15	0.613670243	0.0279991	0.0120764	1.0945838	0.387250267	0.725425447
BCL2L2	7.658329	7.8439083	7.848283	7.753434	8.056696	7.9767094
BCL3	4.0877166	7.121257	6.4604015	4.0494366	6.3224583	5.620341
BCL6	6.6669248	4.93395105	4.9665531	4.76179635	6.1993106	5.34421235
BCL6B	0.001838514	0.0279991	0.0120764	0.1195367	0	0.02141052
BCL7A	1.383210205	0.9783766	1.221546367	1.320892467	1.6763005	0.02141052
BCL7B	5.537994	6.16600335	5.7716091	3.54424465	5.26882795	5.52813245
BCL7C	4.210907513	4.037983367	4.530330333	4.0686708	4.818162967	4.896704667
BCL8	0.001838514	2.0935004	2.1160204	0.1195367	1.8348749	0.02141052
BCL9	5.4613414	5.372705	5.1925397	6.465306	5.776477	6.269225
BCL9L	4.6487637	3.823729	3.5978606	2.3345428	4.0182586	2.3650477
BCLAF1	5.816440467	5.793238467	5.274278067	5.5058244	6.030658667	5.746311333
BCMO1	6.7103662	6.0614724	6.2829857	8.475518	8.441739	8.300318
BCO2	0.001838514	4.472162	0.0120764	0.1195367	0	0.02141052
BCOR	4.774667233	5.502147333	4.665897633	2.814120233	6.177638	5.654051767
BCORL1	3.7584925	4.424892	4.2437396	0.1195367	4.5122375	3.9036386
BCORL2	0.001838514	2.22288	0.0120764	3.0354304	0	2.3101947
BCR	3.418405923	3.25335782	3.58985532	2.68000696	3.13330354	3.39505978
BCS1L	5.691768	5.4609013	5.172767	5.2184315	5.793561	6.003409
BCYRN1	9.172063	10.426262	9.47348	8.948266	8.746951	8.944614
BDH1	2.061905505	0.432794433	0.594268367	0.9826568	1.0520843	0.902805913
BDH2	4.4208636	2.169786	2.9052143	0.1195367	3.4983816	3.849718
BDKRB1	0.001838514	0.0279991	0.0120764	0.1195367	0.23729558	0.02141052
BDKRB2	2.6516695	3.2024083	3.36769	4.4153333	3.9359076	3.4706316
BDNF	0.269475483	0.761197843	0.567603729	0.452779829	0.4620413	0.393869146
BDNFOS	0.001838514	2.5161643	1.2473149	2.4975388	1.5182703	3.9370308
BDP1	3.8810008	2.0112817	2.779151	3.3493268	3.9711123	3.486433
BEAN	1.89747985	1.6414513	2.31300285	1.2352858	0.65241295	1.99952115
BECN1	6.6359124	7.1637583	6.652327	6.541808	7.0202804	6.967662
BECN1L1	0.34624434	0.0279991	0.0120764	0.1195367	1.840811	2.708344
BEGAIN	4.569954	1.6335149	2.9666617	0.1195367	3.7601943	4.3222833
BEND2	0.001838514	0.0279991	0.4375064	0.1195367	1.8962556	0.7994679
BEND3	0.174696809	0.691641067	1.1412457	1.532680467	1.179122667	1.099150147
BEND4	1.258260371	1.602682567	0.174115467	0.598978967	0.068705637	1.187674347
BEND5	8.323243	7.1542077	7.727844	8.88546	8.352359	8.641164
BEND6	1.579884025	1.25972365	1.06853735	0.1195367	0.0661221	0.96556776
BEND7	4.768761733	5.065816267	4.8674527	5.510475633	4.489540433	4.544510233
BEST1	0.001838514	1.807076	0.9160807	0.1195367	2.5738857	0.02141052
BEST2	8.760442	4.4719696	8.253239	0.1195367	0	0.02141052
BEST3	0.001838514	0.0279991	0.0120764	0.1195367	0	0.02141052
BEST4	3.1107082	1.9840474	2.6460128	4.796266	2.474333	3.6216362
BET1	5.137204	4.4609427	4.533685	5.196778	5.483642	5.4389834
BET1L	5.061879	5.3532586	4.689548	2.6605606	4.007409	4.577718
BET3L	2.3917015	1.737777	0.0120764	2.6588829	0	4.1019716
BEX1	5.702579	4.09690605	5.4858949	3.82714235	3.4701693	3.70870046
BEX2	9.335104	7.667489	9.137368	9.007143	9.113619	9.080033
BEX4	8.765532	7.8123856	8.146243	8.27644	8.7607355	8.604226
BEX5	6.9987907	5.6667027	5.9761496	6.693107	6.5031877	6.5691366
BEXL1	5.105466257	4.56625805	4.9523807	5.26144435	5.72383165	6.14946205
BEYLA	1.466134738	0.9701042	0.805147967	2.425687467	1.350050367	2.202204233
BFAR	6.4678984	7.2625384	6.581966	5.6538343	6.349177	6.0874257
BFSP1	8.463156	12.85509	11.825785	8.307884	5.705197	6.510296
BFSP2	9.987109	12.8900175	11.931545	10.223134	9.865453	10.300321
BGLAP	3.0087228	1.8452631	3.0374308	3.573316	0	2.3554363
BGN	7.371987	7.35166	7.3988795	7.5850887	6.9942875	6.7800035
BHLHA15	0.001838514	0.0279991	0.0120764	0.1195367	0	0.02141052
BHLHB2	11.308143	12.427561	12.0021515	10.302489	11.371794	11.104296
BHLHB3	4.552706	4.6001697	4.064059	2.5577502	5.016715	4.586642
BHLHB4	1.101077	0.6107543	0.0120764	0.1195367	0	0.02141052
BHLHB9	6.2559214	5.966222	5.8229394	5.0541453	5.459098	5.394945
BHLHE22	5.9750633	5.100593	5.770911	1.9768801	0.85675037	2.1103442
BHMT	2.956837	3.642052	2.9122958	1.3901387	2.6116054	2.2671964
BHMT2	4.65728965	2.46070305	4.1979405	1.5787796	2.20131835	1.23803261
BICC1	0.001838514	0.0279991	0.0120764	3.507868	0.25417134	0.02141052
BICD1	3.91839675	4.816542	3.90346135	3.40767685	4.304621	2.19477776
BICD2	4.03237225	4.19839215	4.6326157	3.56130135	3.90741855	3.23547006
BID	3.552720567	2.9543942	3.662794733	4.3344694	3.767366067	4.5762894
BIK	0.001838514	0.0279991	0.0120764	0.1195367	0	0.02141052
BIN1	7.2167048	7.3536205	7.7131335	7.39445865	6.91342625	7.64764265
BIN2	0.001838514	0.0279991	0.0120764	0.1195367	0	0.02141052
BIN3	4.044155	3.6823053	3.4294112	5.248291	2.6638937	3.801065
BIRC1	0.001838514	3.4286182	2.3759172	0.1195367	1.0227159	2.8935084
BIRC2	5.77595615	5.72151175	5.7167646	6.38190825	6.25507305	5.9920821
BIRC3	3.703678505	3.836448167	4.573798633	4.296417033	5.112470033	4.565907533
BIRC5	1.108584657	1.17489635	0.6599578	0.1195367	0	1.55617741
BIRC6	5.7648277	5.7291136	5.400111	6.5845485	6.0369964	6.0374484
BIRC7	6.129072	7.5531383	7.368396	6.14442125	4.6692064	5.7716236
BIRC8	0.001838514	0.0279991	0.0120764	0.1195367	0	0.02141052
BIVM	6.05363415	4.63814825	5.1639538	5.958341	5.7492039	5.7994103
BLCAP	6.6291256	7.087967	6.740808	6.529557	6.3384748	6.248246
BLID	0.25782165	3.199441	3.2951758	2.8957274	1.1326345	1.0681303
BLK	0.001838514	0.0279991	0.0120764	0.1195367	0	0.02141052
BLM	2.3240516	0.0279991	0.0120764	0.1195367	2.1126583	0.02141052
BLMH	4.97132	3.7158935	4.5430465	5.4690986	4.7626724	4.593469
BLNK	1.5209898	3.0832987	2.7095847	3.357883	2.9155366	3.5081003
BLOC1S1	7.0262117	7.274159	7.329086	7.339514	6.786835	7.727844
BLOC1S2	3.9635595	4.1255908	2.5360734	3.69955645	2.23690915	4.3848815
BLOC1S3	0.001838514	0.0279991	0.0120764	0.1195367	0	0.02141052
BLR1	0.001838514	0.0279991	0.0120764	0.1195367	0	0.02141052
BLVRA	8.1900625	8.032472	8.014482	8.417008	8.684067	8.719785
BLVRB	6.118423	6.2862296	6.3461742	7.1740904	7.1877327	7.5072994
BLZF1	9.859353	9.3450915	9.40388375	9.603485	9.5811435	9.426444
BMF	1.328632307	2.37265685	1.9328203	0.9371314	2.2628025	1.155425935
BMI1	7.342449	7.882602	7.432129	6.665288	6.615025	6.979992
BMP1	2.290971721	2.299476283	3.09685595	2.11482565	2.060541352	1.768344427
BMP10	0.001838514	1.4778615	3.074852	4.3490076	0	0.02141052
BMP15	0.001838514	0.0279991	0.0120764	0.1195367	0	0.02141052
BMP2	6.5509896	2.169461	5.6460934	0.1195367	2.556774	0.02141052
BMP2K	4.423371167	3.7965172	2.705928767	3.341180633	4.828235233	4.342353467
BMP2KL	0.64410114	0.7128506	2.9765804	2.0912428	0.049835224	2.2733517
BMP3	0.001838514	0.0279991	0.0120764	0.1195367	0	0.02141052
BMP4	4.545318971	2.6027414	3.8722981	3.779128233	4.210420433	4.403122507
BMP5	0.001838514	1.9784244	1.7623291	1.5430264	0.25202432	0.02141052
BMP6	7.168372	6.0828524	6.678181	0.1195367	0	0.02141052
BMP7	6.5336485	2.6593947	5.3466587	6.368952	6.7953935	6.904405
BMP8A	0.001838514	0.0279991	0.0120764	1.5471929	0	0.02141052
BMP8B	4.678156	4.8458796	4.3746796	3.7412748	5.854935	5.6429768
BMPER	2.18597482	0.0279991	1.3885895	0.96024	0.85668465	0.02141052
BMPR1A	3.6488558	3.04027735	3.0442469	2.98536335	2.8096805	2.73196461
BMPR1B	2.6647818	2.2853093	1.1099365	2.1817641	0	0.02141052
BMPR2	6.8009579	6.66689445	6.43466665	6.6196514	6.7253311	6.62139315
BMS1	3.793199257	4.05531905	4.0641877	4.25411185	3.9696982	5.403102
BMS1P5	11.034287	10.950725	10.831848	10.872503	10.970761	10.635817
BMX	0.762835875	1.3143418	2.0658366	2.3175184	1.850529167	2.677613567
BNC1	1.457326843	1.7467992	0.3834914	2.00022416	0.99982934	1.470565208
BNC2	3.495098	4.0829506	3.4147043	0.1195367	4.9584327	4.7855916
BNIP1	4.5513883	5.2041757	4.8030828	1.9165906	4.075114	4.66829945
BNIP2	7.0644984	6.625701	6.812443	7.4239006	7.876295	7.454311
BNIP3	10.068756	10.145128	9.948941	10.534307	10.606969	10.456024
BNIP3L	7.94607675	7.90715735	8.054548	8.13853985	8.39007935	8.0345175
BNIPL	1.240577332	2.2187453	1.311223925	0.43091055	1.59613715	1.49274596
BOAT	1.307948407	2.04019505	1.29007995	1.76065245	0.7479514	0.411114095
BOC	5.503529	6.0243893	5.9198713	5.4169326	5.509791	5.5903726
BOK	4.2974334	5.0850105	5.4755893	5.402328	4.398644	3.6165829
BOLA1	4.1652794	4.193212	3.8756402	2.887847	4.9493527	5.560244
BOLA2	5.125964817	5.034821283	5.00582325	5.5609589	5.814852433	6.014591383
BOLA2B	0.001838514	2.148762	0.4006088	0.1195367	0	0.02141052
BOLA3	5.836118171	5.469582367	5.606230133	5.983239067	5.792100345	5.9453468
BOLL	0.846032507	0.730111025	1.2269822	0.1195367	1.33530235	0.57074409
BOP1	7.61195	7.0522375	7.572439	7.2015047	6.7574673	7.274159
BP75	5.0488544	5.2118177	4.5239797	3.003984	5.2530932	4.2452836
BPESC1	0.41963702	0.9982592	2.8372283	0.1195367	0	2.2892
BPGM	2.509362471	4.583581467	4.016505467	2.1994779	2.0964892	2.71605384
BPHL	6.8933682	5.4687076	6.464227	7.7803364	7.6488957	7.651985
BPI	0.001838514	2.3591778	1.813716	0.1195367	2.7402067	1.9232833
BPIL1	0.001838514	1.1497322	0.3558828	0.1195367	0	3.2555444
BPIL2	0.001838514	0.0279991	0.0120764	0.1195367	0	0.02141052
BPIL3	0.001838514	0.0279991	0.5707496	0.1195367	2.560223	0.02141052
BPNT1	3.7599597	0.0279991	2.4825659	1.5411081	4.5139127	3.6516101
BPTF	3.12348657	4.13249615	3.408158	3.19734775	3.34537985	2.30946976
BPY2	0.507867757	1.15087185	2.9683857	0.1195367	1.78236365	0.02141052
BPY2B	0.001838514	0.0279991	0.0120764	2.6395361	2.3950627	0.02141052
BPY2C	0.001838514	0.0279991	1.6283104	0.1195367	0	0.02141052
BRAF	0.001838514	0.0279991	0.0120764	0.1195367	0	0.02141052
BRAP	0.001838514	0.0279991	0.0120764	0.1195367	0	0.02141052
BRCA1	2.287653529	2.845656325	2.028739675	2.73065225	2.8511008	1.65401281
BRCA2	0.001838514	0.0279991	0.0120764	0.1195367	0	0.02141052
BRCC3	3.5153375	1.9976412	3.4050546	0.1195367	4.0847783	1.885316
BRD1	4.8384237	5.711928	5.678548	6.5205193	5.077051	5.462141
BRD2	8.623832	8.695593	8.746194	8.76211	8.890818	8.868795
BRD3	7.071758	4.735931	6.305524	7.623641	7.7017717	7.646485
BRD4	0.709246131	2.037833533	2.198252433	0.6135448	1.898912733	1.157097847
BRD7	7.1848785	7.3594942	7.00672365	7.4070607	7.26894905	7.1281738
BRD7P2	3.246967007	3.54838505	4.5760311	4.9211913	3.4378185	5.3488635
BRD7P3	0.001838514	1.4684061	0.3326389	0.1195367	3.0050964	0.02141052
BRD8	4.911078267	4.599134333	4.622034567	4.5929138	4.764722567	4.48111464
BRD9	3.712725257	3.59643755	3.68643405	3.9761056	3.864592	3.99059751
BRDG1	0.001838514	2.7195551	0.0120764	0.1195367	0	0.02141052
BRDT	0.001838514	0.0279991	0.0120764	0.1195367	0	0.02141052
BRE	5.611415833	5.4722834	5.697266	6.174802667	5.8477694	6.1732557
BREA2	0.29797706	0.0279991	1.651688	0.1195367	0	0.02141052
BRF1	1.178948043	0.8690209	1.906192633	0.1195367	1.247504167	0.900934113
BRF2	5.3794146	4.915818	5.2567844	5.0835013	5.117801	5.173765
BRI3	7.817853	8.267861	8.202069	8.207097	8.095144	8.096111
BRI3BP	3.6658179	2.929209225	3.14048365	2.13161935	3.25747905	1.547521735
BRI3P1	6.755312	6.99485	7.2363286	7.371987	6.948102	6.760703
BRIP1	0.2496984	0.0279991	0.0120764	1.824214	0	0.02141052
BRIX1	6.284621	6.3042531	6.076824	6.8519738	6.996559	6.84655785
BRMS1	6.2665145	6.40339135	6.43853065	4.22234785	6.24982315	6.609052
BRMS1L	4.5818545	4.5554396	3.6998255	3.6722463	4.0302464	4.1023741
BRP44	7.6037893	7.6324425	7.7551336	8.197671	8.154261	8.238888
BRP44L	8.16614035	7.868857	7.8788835	8.2552825	8.4214722	8.06791725
BRPF1	6.19772335	6.02877645	5.8556452	5.43871435	6.57229215	6.4181187
BRPF3	7.08027	7.657935	7.4086475	7.1225667	6.906026	6.812443
BRS3	0.001838514	0.0279991	0.0120764	0.1195367	0	0.02141052
BRSK1	6.8879395	7.234716	7.1587143	6.409914	6.8947077	6.33457
BRSK2	3.9045725	0.0279991	0.0120764	0.1195367	0	0.02141052
BRUNOL4	0.509023562	1.4423496	1.0352059	0.5708474	0.273510125	1.525075705
BRUNOL5	0.001838514	2.4770255	3.4653628	3.4584403	2.6624823	2.541288
BRUNOL6	5.104227	5.364515	5.265534	5.570031	5.5982704	4.862146
BRWD1	4.5065723	4.27974388	4.00376152	3.46017042	4.09114012	3.854958984
BRWD2	4.76585125	5.6706738	5.257399	5.0955057	5.3901397	5.68743515
BRWD3	0.001838514	1.7194296	0.0120764	0.1195367	0	0.02141052
BSCL2	9.773652	8.679199	9.478194	9.068098	8.705535	8.902026
BSDC1	7.2809215	7.730619	7.3402886	7.3865595	7.354812	7.4884124
BSG	3.930797957	3.7978719	4.0833172	4.11094185	3.898151	4.08425726
BSN	3.801065	2.346836	2.457538	1.7825849	3.818693	2.1439068
BSND	0.001838514	0.0279991	0.0120764	0.1195367	0	0.02141052
BSPH1	2.7830787	2.5558197	1.9296734	0.1195367	3.2500784	0.9484699
BSPRY	5.971038	4.752111	5.4466553	6.715681	5.911786	6.305524
BST1	2.41897	0.0279991	0.0120764	0.1195367	0	0.02141052
BST2	1.0104189	0.7936161	2.1772325	0.1195367	0	0.02141052
BSX	0.001838514	0.0279991	0.3309787	1.8902044	0	1.8796759
BTAF1	7.601377	7.3986406	7.2950835	7.885208	7.8227305	7.6814303
BTBD1	5.569402	5.56149415	5.904065	5.19121	6.66688255	6.68368565
BTBD10	5.966222	6.8982563	6.3130975	5.1297684	5.966537	6.118423
BTBD11	0.836376311	1.681713225	1.324870475	0.657654525	0.079723768	0.727899465
BTBD12	6.3622317	5.0507946	5.883424	6.1661563	7.0225544	6.398131
BTBD15	5.4541154	5.879053	5.454	5.7747884	5.990898	5.6749406
BTBD16	0.001838514	0.0279991	0.0120764	0.1195367	0	0.02141052
BTBD17	2.7980435	0.0279991	0.0120764	0.1195367	2.6736207	4.111331
BTBD2	9.243488	8.647908	9.260446	9.362908	8.935268	8.97269
BTBD3	4.221802371	5.724081033	5.009062933	4.8187519	4.832282	4.924248873
BTBD6	7.1877327	8.749248	7.9174037	7.223056	7.569409	7.2072597
BTBD7	3.184078638	3.417487567	3.168171267	3.2702827	3.535701567	3.50828014
BTBD8	1.115742357	0.0279991	2.4242258	1.4091075	1.2518884	2.01220776
BTBD9	2.4720314	1.6746413	2.8303192	2.4919453	2.3112612	2.4332078
BTC	5.5323153	3.4875765	5.077051	3.6395469	3.6395469	3.9653175
BTD	3.5532117	4.19252	4.7343025	0.1195367	3.7975502	2.995065
BTF3	9.1054225	8.9928191	8.9392611	8.994820067	9.2028099	9.18374
BTF3L1	0.001838514	2.2892	0.0120764	1.7162956	0	0.02141052
BTF3L4	7.2074325	7.40185685	7.2408068	7.15968835	7.3151663	7.3522475
BTG1	11.768072	11.194088	11.581021	10.669306	10.650231	10.15209
BTG2	6.50593	4.7958355	6.0089917	6.1814127	5.259397	6.0904922
BTG3	4.7675162	2.14241225	4.454129	2.3978592	1.9098615	2.410004135
BTG4	0.001838514	0.0279991	0.0120764	0.1195367	0	0.02141052
BTK	0.1039066	0.0279991	1.0626245	0.1195367	0	0.02141052
BTLA	0.145049607	0.77495015	1.19882345	1.41083015	0.9905875	0.85925796
BTN1A1	0.001838514	0.0279991	2.6253293	0.1195367	0	1.1073011
BTN2A1	3.85774215	3.34248075	3.7201417	3.58642165	3.4295775	3.99228135
BTN2A2	1.473416007	1.7343708	1.59127835	0.1195367	2.07243085	1.93173901
BTN2A3	3.5428784	0.0279991	0.6219971	4.573252	2.4433985	0.02141052
BTN3A1	2.34664125	0.7718709	1.74698235	1.33658085	1.895382	2.130642
BTN3A2	2.4197519	2.4036694	0.0120764	1.32495635	1.2348455	1.35775666
BTN3A3	2.4538362	2.1143422	0.0120764	0.1195367	2.6022823	2.7591224
BTNL2	0.001838514	0.0279991	0.0120764	0.1195367	0	0.02141052
BTNL3	1.682098779	0.4278846	1.4899118	1.9371437	0.668582768	1.295085435
BTNL8	1.043125657	0.0279991	0.0120764	0.1195367	0	1.58135011
BTNL9	0.001838514	0.0279991	0.0120764	0.1195367	0	0.02141052
BTRC	3.3168599	3.16965225	2.4619169	3.20647065	2.81761765	2.47174001
BUB1	0.001838514	1.0734392	0.0120764	0.1195367	0	0.02141052
BUB1B	1.9678348	0.0279991	2.5733893	3.0060403	3.2030668	2.2082667
BUB3	5.335650475	4.962683925	4.861831825	5.10669895	5.163501825	5.91537825
BUD13	5.389313	5.236198	5.2986774	5.655324	5.3356423	5.555165
BUD31	8.606038	8.817797	8.435854	8.817006	8.927275	8.843658
BVES	1.080602143	0.8427989	1.210342733	1.727167967	1.145515	1.362952113
BYSL	4.249038	5.0704207	4.725614	3.6847482	4.851842	5.073072
BZRAP1	4.87576	4.864072	5.0507946	0.1195367	4.587189	5.210683
BZRPL1	1.2600639	0.0279991	2.4947338	0.1195367	0	2.3779805
BZW1	0.957592109	0.136970717	1.1710007	2.372093017	0.770613928	1.28331141
BZW2	6.5915213	6.693774	6.209386	6.844611	7.89462	8.129962
C10ORF10	3.3935263	5.152195	3.1974113	0.1195367	2.3219929	1.8049979
C10ORF104	5.479792	5.902405	5.4469223	3.3946881	5.8682446	5.4433765
C10ORF105	1.9250362	2.2818575	0.0120764	2.6474116	2.1612525	1.8091154
C10ORF107	3.717725	4.953236	4.294214	0.1195367	4.511494	4.07081
C10ORF108	2.3168442	4.517337	2.721565	3.2745159	0.38164833	2.559541
C10ORF11	2.943566	3.163468	4.0934668	0.1195367	3.2596047	2.4023366
C10ORF110	1.6333865	0.7018707	3.1254985	3.6770601	3.5878086	2.6231399
C10ORF111	0.001838514	0.0279991	0.0120764	0.1195367	0	0.02141052
C10ORF112	2.4661071	1.8924434	2.632866	0.1195367	0.45691183	1.9671401
C10ORF113	1.5200763	0.0279991	0.0120764	0.1195367	0	0.02141052
C10ORF114	5.1501575	7.880995	6.979992	6.4335465	5.0585647	5.347414
C10ORF115	0.001838514	0.0279991	1.2353284	0.1195367	0.13925694	0.02141052
C10ORF116	10.502021	10.635817	10.737461	9.689527	9.521346	9.339403
C10ORF118	4.245961	4.499792	5.0436997	5.1363945	4.588405	4.554223
C10ORF119	0.001838514	3.064156	0.0120764	0.1195367	2.7743893	1.928411
C10ORF12	2.6450987	4.3231726	3.690958	4.7676415	3.4653628	3.688383
C10ORF120	2.631879	0.0279991	3.0876179	1.3384366	3.244989	0.02141052
C10ORF122	0.001838514	0.0279991	3.1826684	2.4361086	2.341918	1.5560869
C10ORF125	0.995534	0.0279991	0.0120764	0.1195367	4.1058345	4.1237154
C10ORF128	3.970417	2.1603422	4.1239967	1.6096177	3.9858334	1.8189594
C10ORF129	2.09404575	1.84206985	0.56786485	1.1865821	1.4041443	0.02141052
C10ORF131	0.001838514	0.0279991	2.2411757	1.4202187	1.9756589	0.02141052
C10ORF136	2.1865678	1.2161584	3.2196307	3.7829618	1.7721726	0.02141052
C10ORF137	6.115362	5.660701	5.8795886	5.5860214	6.1454573	5.384993
C10ORF140	5.7532973	5.8196845	5.337036	6.006664	5.390968	5.961899
C10ORF141	2.15957823	2.20016655	1.9653455	0.6590478	0	0.02141052
C10ORF18	0.3166443	0.0279991	0.0120764	0.1195367	0	0.02141052
C10ORF2	5.0332546	5.0306444	4.6913443	4.0753784	5.227737	5.7819977
C10ORF21	1.6948162	3.219691	3.2663293	1.4389567	1.7909675	0.9171777
C10ORF25	0.001838514	0.0279991	0.0120764	0.1195367	0.2086094	0.02141052
C10ORF26	6.43698	5.317245	6.248788	5.8440113	6.0445576	5.7127457
C10ORF27	0.001838514	0.0279991	0.0120764	0.1195367	0.049435213	0.02141052
C10ORF28	4.511686	5.509695	5.211563	3.082755	4.881546	4.6596885
C10ORF30	0.001838514	0.0279991	0.0120764	0.1195367	0.05466227	0.02141052
C10ORF31	0.001838514	1.7352622	0.0120764	3.5370955	1.2910364	1.7333418
C10ORF32	8.0575285	7.203318	7.55379865	7.558986	7.98390375	7.6999345
C10ORF33	7.085314	6.4050865	6.9783173	6.2991986	5.5711575	6.1173873
C10ORF35	7.1046863	6.815986	6.7551093	7.6932397	7.2594624	7.3986406
C10ORF37	0.843916207	1.00021	1.9212946	1.61075355	0	1.52949906
C10ORF39	6.339512	6.549709	6.4059725	6.3522034	6.295111	6.334925
C10ORF4	1.333375898	1.67393138	1.12007136	1.79569158	0.92383004	1.749247048
C10ORF40	0.001838514	0.0279991	0.0120764	0.1195367	0	0.02141052
C10ORF41	2.3153825	2.2271874	1.2558619	1.7448546	3.921247	4.565324
C10ORF46	0.99151057	0.0279991	0.0120764	0.1195367	2.0894697	0.02141052
C10ORF47	5.4481495	5.87967925	5.60672035	5.59988115	6.1827833	5.4833675
C10ORF50	0.001838514	2.6013465	1.8543588	0.1195367	1.0571775	2.309121
C10ORF51	4.356372	3.9625287	4.585376	6.0675383	3.5936837	4.461646
C10ORF53	0.372046661	0.55861115	0.859360825	0.1195367	1.026477625	0.908404485
C10ORF54	3.4488335	5.937194	5.530776	2.2510638	5.4172387	5.042908
C10ORF55	0.001838514	0.0279991	0.0120764	0.1195367	0	0.02141052
C10ORF57	7.2650476	6.9106083	7.4676776	7.0522375	6.9050484	6.8083353
C10ORF58	9.975191	9.14901175	9.70560275	9.52377	9.49299375	9.2943525
C10ORF59	3.195485429	3.156527125	3.007496225	2.3110266	3.4186778	3.41642903
C10ORF6	7.696291	7.595841	7.880995	7.6546645	7.705317	7.9649
C10ORF61	4.966392467	3.675102133	3.698956967	3.486716533	3.672516488	4.379575067
C10ORF62	0.001838514	0.0279991	0.0120764	0.1195367	0	0.02141052
C10ORF64	2.2910383	2.3319757	3.7209656	3.9269426	2.2379947	3.035827
C10ORF65	5.8574944	2.9334543	5.235902	4.8062863	4.3643746	4.6477704
C10ORF67	2.1157477	2.5377502	0.0120764	5.0277495	2.8238573	2.413411
C10ORF68	2.2586272	1.8846909	2.6956904	4.3003817	2.7757518	3.3537295
C10ORF71	1.5422586	0.0279991	0.0120764	0.1195367	0	0.02141052
C10ORF72	2.514067171	0.902838067	2.1448997	2.4703459	1.222043133	1.754092107
C10ORF73	2.585997	0.6771048	2.1647823	2.5779145	1.5508887	3.846102
C10ORF75	6.4755582	7.56973915	6.8604217	4.4315817	5.3965058	5.6323047
C10ORF76	3.396514107	4.16716475	3.42109585	3.44668835	3.27279	4.59323275
C10ORF78	4.05688135	3.9766391	3.18424035	4.08783995	3.8287667	3.8639026
C10ORF79	3.241743	2.2957397	3.6657417	4.070418	3.6324155	3.803456
C10ORF81	0.001838514	0.0279991	0.0120764	0.1195367	0	0.02141052
C10ORF82	0.001838514	0.0279991	2.4664643	0.1195367	0	0.02141052
C10ORF84	1.7561605	2.1091082	3.2993312	0.1195367	3.5089245	0.02141052
C10ORF85	0.625036807	0.0279991	0.6288941	0.1195367	0.30728075	0.02141052
C10ORF88	4.3312616	4.281794	4.1819773	4.293474	5.337276	4.8162374
C10ORF90	0.001838514	0.0279991	0.0120764	0.1195367	0	0.02141052
C10ORF91	1.733014507	1.5005699	0.0120764	1.6617047	1.660511	0.02141052
C10ORF92	1.560305	0.0279991	0.0120764	0.1195367	2.9731407	1.9923894
C10ORF93	0.866239343	1.004352533	0.7884415	0.735047467	0.670974233	0.157476997
C10ORF95	0.001838514	0.0279991	0.0120764	0.1195367	0	0.02141052
C10ORF96	0.001838514	0.0279991	3.3239148	0.1195367	0	0.5036952
C10ORF99	0.001838514	0.0279991	0.4525083	0.1195367	0	0.6084791
C11ORF1	5.19354055	4.81667185	4.0050687	3.90962235	4.7224265	4.03700976
C11ORF10	10.645524	10.651574	10.563692	10.724275	10.756227	11.023509
C11ORF16	0.001838514	0.0279991	0.0120764	0.1195367	0	0.02141052
C11ORF17	4.649792286	5.8768276	5.71445402	5.37343468	6.77903516	6.53662418
C11ORF2	9.105753	7.910886	8.663732	9.322766	9.001295	9.075882
C11ORF20	0.3635004	1.9527081	0.0120764	0.1195367	0	0.02141052
C11ORF21	2.1449704	0.0279991	1.1526588	0.1195367	0	0.02141052
C11ORF24	3.8605108	4.593748	3.917334	2.7752895	4.6768246	4.7033567
C11ORF30	0.001838514	0.0279991	2.1888394	2.868153	2.784717	3.028031
C11ORF31	2.234236	0.0279991	0.0120764	0.1195367	3.7244937	2.1639564
C11ORF34	0.899291657	1.12151705	1.50169205	0.1195367	0.83211435	2.4060147
C11ORF35	2.925337	1.6389138	3.8422096	3.1518013	4.2834516	3.452845
C11ORF36	0.823382757	0.0279991	0.0120764	0.1195367	0	0.02141052
C11ORF37	0.001838514	0.0279991	0.0120764	2.6163702	0.024300443	0.02141052
C11ORF39	0.001838514	0.0279991	0.9796358	0.1195367	0	2.753095
C11ORF40	0.001838514	0.0279991	1.4199506	3.9454699	1.5568211	0.02141052
C11ORF41	2.053414007	2.5318652	2.56655705	4.25485155	4.02460075	2.83959326
C11ORF42	0.001838514	0.0279991	0.0120764	0.1195367	0	0.02141052
C11ORF44	0.063928807	0.0279991	0.0120764	1.145767	0	1.31620336
C11ORF45	0.001838514	0.0279991	1.5903051	0.1195367	2.4160116	0.02141052
C11ORF46	6.2249246	5.0811796	5.26947	2.7951784	6.664984	5.902664
C11ORF47	2.60337605	2.815614	3.14712025	2.09595815	2.66350425	0.94228936
C11ORF48	6.9807014	6.9786673	6.9386697	7.6216974	7.2035646	7.757328
C11ORF49	3.374073975	3.795001625	3.46848235	3.002821275	3.375690425	3.070940215
C11ORF51	5.0943217	5.2768483	5.378997	4.554223	5.102416	5.472327
C11ORF52	5.934409	6.4304647	6.2151203	5.801928	5.7037306	6.78422
C11ORF53	1.1417731	0.0279991	0.6289122	0.1195367	0.20382224	2.3357844
C11ORF54	6.5578925	6.06112365	6.2964182	6.7779467	6.3403864	6.14458125
C11ORF55	0.076992612	0.0279991	0.0120764	0.1195367	0	1.66917301
C11ORF57	5.345012	5.3384414	5.2680717	5.4471464	5.462141	5.897709
C11ORF58	4.162244833	3.661381367	4.137362133	3.267311733	4.1330461	3.756017873
C11ORF59	7.992732	8.101929	8.042538	8.369281	7.8934355	8.065969
C11ORF60	5.174249	4.8885703	4.742855	5.295327	5.2252045	5.2589345
C11ORF61	4.45189635	3.6502927	3.60179035	2.3519296	4.21918	4.4653145
C11ORF63	2.742706284	3.2895277	3.63651622	2.28822078	3.46087444	2.624319244
C11ORF64	0.08298825	0.0279991	0.0120764	2.0081728	0	0.02141052
C11ORF65	0.001838514	0.0279991	0.0120764	0.1195367	2.836759	0.02141052
C11ORF66	0.7962956	0.0279991	0.0120764	0.1195367	0	0.02141052
C11ORF67	8.004297	8.23948	7.977985	7.8597574	7.8197103	8.523245
C11ORF68	4.970007	6.0964885	5.3938627	5.1497493	5.5491943	5.5563927
C11ORF70	4.66314735	4.67578535	4.60836885	5.5818328	5.98185085	5.559479
C11ORF71	4.5152025	3.3570142	4.568978	3.868138	5.6067505	5.1468444
C11ORF72	0.001838514	0.0279991	0.0120764	0.1195367	0	0.02141052
C11ORF73	5.33340665	5.349032	5.3169665	5.52234435	5.1444844	5.8121972
C11ORF74	8.764279	9.319665	8.888369	10.047405	10.07741	10.413541
C11ORF75	7.3637104	7.6764407	7.5662665	7.3941665	7.3399916	7.302592
C11ORF76	1.652888107	0.86255225	1.1651717	2.30565035	0.8744097	0.235789445
C11ORF80	7.0513825	7.086258	7.382845	6.7838855	6.311228	6.3750014
C11ORF82	1.1236533	2.0653374	3.4998558	3.4046352	2.7575438	2.815521
C11ORF83	5.716192	5.6216254	6.181016	6.2271366	5.7426825	6.529999
C11ORF84	2.7358627	3.5420952	3.2780404	1.6086584	3.2133315	2.8159704
C11ORF85	0.001838514	0.0279991	0.0120764	0.1195367	1.430668	0.74030446
C11ORF86	0.001838514	0.0279991	1.0721027	1.5968298	0	0.02141052
C11ORF87	0.001838514	0.0279991	0.0120764	0.1195367	0	0.02141052
C11ORF88	0.001838514	0.9479489	0.0120764	0.1195367	0	0.02141052
C11ORF9	5.060437	4.957647	5.5876513	3.4607377	4.2585607	4.794782
C11ORF91	0.89803547	3.168229	0.0120764	1.8545078	2.2520196	0.02141052
C11ORF92	0.001838514	0.0279991	0.0120764	0.1195367	1.5847296	0.5674547
C12ORF10	8.3999195	9.408538	9.21514	8.796808	8.178392	8.635784
C12ORF11	4.669313	5.47533985	4.7985382	3.560512	5.3106804	4.6819614
C12ORF12	1.1453543	0.0279991	2.132175	4.0536523	0.28929904	2.6636047
C12ORF23	3.3230367	4.3577895	3.4048934	3.6075315	4.578823	4.2909822
C12ORF24	5.7684746	5.0602617	5.526768	6.34517	5.985845	6.138919
C12ORF26	5.9148483	4.750417	5.074781	5.5015306	5.4735975	5.5358553
C12ORF27	0.001838514	0.0279991	0.0120764	0.1195367	0	0.5432706
C12ORF28	0.38410634	4.5172195	3.2869995	0.1195367	3.574246	2.7534277
C12ORF29	5.616216	4.9593506	4.717102	6.54558	6.0732737	5.571923
C12ORF30	3.6281351	2.9131032	2.949662	3.19622735	4.0619551	4.05143775
C12ORF31	5.471434	5.749729	5.2639923	5.630508	5.7007985	6.380475
C12ORF32	4.3970904	4.369135	4.7575693	5.1427946	5.2744613	4.428115
C12ORF33	1.586664357	0.57734715	0.1773754	0.1195367	2.08334755	1.10638216
C12ORF34	4.721951	7.0134625	6.3095374	3.6352398	4.392874	5.1427946
C12ORF35	4.74383795	5.6508957	4.8300743	3.6298264	4.62593405	4.2805691
C12ORF36	2.825482	2.3414848	0.0120764	0.1195367	1.1429659	0.02141052
C12ORF37	0.70838064	0.9362166	0.0120764	3.889355	2.219372	3.0569015
C12ORF39	2.6560915	2.8136475	0.3549723	0.1195367	0.82054794	0.02141052
C12ORF4	3.9086964	4.567899	4.057519	5.176037	4.8572803	4.851842
C12ORF40	2.212833205	0.3646169	0.9690252	1.109282367	2.085346067	2.06447574
C12ORF41	7.277944	6.54558	6.9915686	7.221566	7.397223	7.2328906
C12ORF42	0.001838514	0.0279991	0.0120764	0.1195367	0	0.02141052
C12ORF43	5.42346985	5.9461658	5.41176	4.4831504	4.863585	4.8734815
C12ORF44	5.8974285	7.3800993	6.6101384	6.9320593	6.4279146	6.926419
C12ORF45	5.4755893	5.2180166	5.47211	5.31932	5.3746986	5.470891
C12ORF47	7.4945517	7.377454	7.418678	8.306743	8.194918	8.3404665
C12ORF48	1.378576457	0.56952135	1.5516982	1.28960485	1.731724565	1.13268141
C12ORF49	2.6030853	0.0279991	0.0120764	0.1195367	2.1465778	0.02141052
C12ORF5	4.0084715	4.70695	3.9711123	3.3002222	4.0493016	4.4225016
C12ORF50	0.855211457	0.0279991	0.6480646	1.43316785	1.47584665	0.62962766
C12ORF51	6.9835944	7.902009	7.105869	6.5593076	6.813195	6.571965
C12ORF52	5.886761	6.4875126	6.34565	6.78422	6.5004826	6.992087
C12ORF53	0.001838514	0.0279991	0.0120764	0.1195367	0	0.02141052
C12ORF54	1.0148869	3.3467278	0.0120764	0.1195367	3.067828	0.02141052
C12ORF55	0.001838514	2.7893648	0.0120764	1.5545936	0	0.02141052
C12ORF56	3.9907188	0.0279991	2.6113667	1.5816634	0	0.02141052
C12ORF57	9.687095	9.272249	9.725079	9.339403	9.360034	9.5152
C12ORF59	1.1496468	0.0279991	1.9890672	2.9713128	0	2.927478
C12ORF60	4.1739895	3.47675885	3.61602115	2.4341356	4.0434943	4.51372095
C12ORF61	0.001838514	0.0279991	0.0120764	0.1195367	0	0.02141052
C12ORF62	7.0177135	7.7908916	7.581142	7.7870116	7.233513	7.8033295
C12ORF63	2.2558355	1.9655513	1.9934244	0.1195367	2.1503286	0.02141052
C12ORF64	0.473588586	2.260946175	1.62463025	1.0466148	1.64964935	0.90775416
C12ORF65	5.6679187	5.1330853	5.5495014	6.206159	6.003409	5.9583697
C12ORF66	0.001838514	3.0078757	0.8971518	0.1195367	2.7207682	1.7929226
C12ORF67	1.2511128	1.054194	1.0437953	0.1195367	0	4.200997
C12ORF68	3.8480687	2.7610793	4.8461576	3.3190606	3.4287865	3.1320095
C12ORF69	2.6117082	5.2791724	3.9979956	3.015408	4.3375	2.3256052
C12ORF71	1.5426438	3.4834526	0.360721	3.1867	0	1.3710206
C12ORF72	0.001838514	0.0279991	0.0120764	0.1195367	0	0.02141052
C12ORF73	3.267229	1.8463521	0.0120764	2.5440068	0.6084791	3.09404
C12ORF74	0.001838514	1.5540487	0.0120764	0.1195367	0.07054114	0.42159507
C12ORF76	5.5133565	5.33789445	5.5294552	4.5608065	5.7171129	5.877884
C12ORF77	2.9939907	1.0690117	1.5076555	0.1195367	2.326129	0.02141052
C12ORF8	0.001838514	0.0279991	0.0120764	0.1195367	0.114401676	0.02141052
C13ORF1	4.3915443	4.159253	4.6498413	3.7664316	5.0410805	5.0441637
C13ORF15	3.8831828	0.7560015	3.1562529	0.1195367	2.9440916	0.02141052
C13ORF16	0.22201937	3.44402	1.2936418	1.8025299	3.0014455	2.5328732
C13ORF18	4.9575584	5.2890625	5.17658825	4.7339372	3.5501732	3.7866075
C13ORF23	4.149525467	4.045220767	3.958985467	3.345422067	4.196480767	4.445219967
C13ORF25	3.5724106	3.8624012	2.554305	2.4628973	3.0610595	2.4693072
C13ORF26	2.48676335	2.09070285	0.80540275	2.4705932	0.91814435	2.18867
C13ORF27	4.641486	5.0873055	4.8638415	4.549615	5.5084763	4.917142
C13ORF28	0.001838514	0.0279991	0.0120764	0.1195367	0	0.02141052
C13ORF29	2.7555125	0.0279991	0.0120764	0.1195367	1.5219012	0.02141052
C13ORF3	0.001838514	0.0279991	0.0120764	0.1195367	0	0.02141052
C13ORF30	0.001838514	4.3628583	0.0120764	0.1195367	0	0.02141052
C13ORF31	2.711574	3.3871474	3.9395416	5.2722325	3.7942293	3.2706523
C13ORF33	0.001838514	0.0279991	0.9107742	1.6865065	0	2.6764102
C13ORF34	3.6762352	2.6792068	4.4389153	5.5927963	3.7374372	3.8404703
C13ORF35	0.001838514	0.0279991	0.0120764	0.1195367	0	0.02141052
C13ORF36	0.001838514	0.0279991	0.0120764	2.2038174	0	0.02141052
C13ORF37	5.6441064	5.2746716	5.3820577	5.5072136	5.8965645	5.3977966
C13ORF39	0.001838514	0.0279991	0.0120764	0.1195367	0	0.02141052
C13ORF7	3.1643183	4.1537952	3.631206	4.7855916	3.995245	4.6362696
C14ORF1	0.001838514	1.4878745	0.0120764	0.1195367	0	0.02141052
C14ORF100	7.4774375	6.630369	6.9531446	7.2772074	7.271165	6.702134
C14ORF101	3.12344	3.6624615	0.0120764	4.1610756	2.4021554	0.8500904
C14ORF102	6.38323475	6.4072001	6.2010365	6.2549173	6.248014	6.26144335
C14ORF104	4.6412396	4.7976785	4.325863	4.9809275	4.872258	3.8526611
C14ORF105	1.540418757	2.03232585	2.06848005	2.44244835	1.05390275	1.20916311
C14ORF106	4.614911	3.5818105	4.157627	5.17326	5.297227	5.3340926
C14ORF109	7.3177357	7.60655775	7.4036027	7.5068172	7.50863385	7.63060305
C14ORF11	0.001838514	0.0279991	0.0120764	0.1195367	2.3963926	0.02141052
C14ORF112	8.386441	8.049645	7.8803053	8.53543	8.492935	8.567948
C14ORF115	2.399348	1.7508396	1.4943056	4.566093	2.5485475	3.6008694
C14ORF118	2.2131566	0.0279991	0.28752195	0.1195367	0	0.02141052
C14ORF119	0.001838514	0.0279991	0.0120764	0.1195367	0.26918086	0.02141052
C14ORF121	0.3536217	1.9872448	3.5443738	2.739241	0.24925847	3.6952188
C14ORF124	5.246982	3.042796	5.378014	5.374422	5.6133623	5.821153
C14ORF125	2.2675006	2.6736207	3.983315	0.1195367	3.3088849	0.5749383
C14ORF126	3.4970653	2.947185	0.7502897	4.073474	3.273486	3.8627248
C14ORF128	2.6352453	3.408514	0.7731361	2.0324378	4.11431	3.5110512
C14ORF129	5.0196338	5.4513695	5.459643	5.2518717	5.033519	4.83729025
C14ORF131	7.5613656	6.1954675	6.885783	7.932964	7.63454	7.6279945
C14ORF132	7.3587055	8.210853	7.59116	8.724469	9.190365	8.858291
C14ORF133	4.360687	4.628837	3.9156563	3.3058307	4.5642056	4.9979053
C14ORF135	7.50788465	6.8408002	6.8769708	7.38423725	7.3058637	6.9632483
C14ORF138	3.092564638	3.3851729	2.812597267	3.2968518	3.557989667	3.22954504
C14ORF139	0.894065307	1.37359115	2.52104765	0.1195367	2.049188142	1.81414296
C14ORF142	5.7762527	5.020292	4.4851003	5.0585647	5.6888256	5.526882
C14ORF143	4.06646085	3.27434345	4.1327075	2.6844422	3.3445456	4.2731094
C14ORF144	1.448138257	0.0279991	1.24264335	1.00870295	1.28495775	1.7096765
C14ORF145	4.39116	5.502421	4.5110836	5.98548	5.9835424	5.329452
C14ORF147	6.7713594	7.2407002	6.9793005	7.173065	7.488652	7.601377
C14ORF148	0.001838514	0.0279991	0.0120764	0.1195367	0	0.02141052
C14ORF149	3.78770325	4.540766	3.0847942	4.13713755	4.8474326	5.1876104
C14ORF153	6.16587735	6.809815	7.020313	5.24886385	6.40743425	5.7397402
C14ORF156	10.536849	10.479726	10.492697	10.940014	10.8008175	11.161051
C14ORF159	8.047934	6.9807014	7.6195426	7.8752885	7.7575526	7.689522
C14ORF162	0.001838514	0.0279991	2.8079424	0.1195367	0.76062936	0.02141052
C14ORF165	0.001838514	0.0279991	1.9390806	0.1195367	0	0.02141052
C14ORF166	8.195235	8.301565	8.019297	8.022487	8.349171	8.27644
C14ORF166B	1.150708807	1.76005405	1.10867145	1.09959785	0.70656435	0.63833441
C14ORF167	5.5912538	5.1825521	5.3476573	5.37973385	5.49282785	5.31732465
C14ORF169	5.458903	5.1158185	5.325594	5.4560313	5.2970347	5.4018435
C14ORF173	4.653060757	4.30738305	4.5036277	6.821259	6.22548455	5.4369211
C14ORF174	4.8402495	4.463097	4.878284	4.306063	4.214675	4.519063
C14ORF176	3.7833347	2.3916004	3.469289	0.1195367	4.0739946	2.86864
C14ORF177	0.001838514	0.0279991	0.0120764	0.1195367	0	0.02141052
C14ORF178	2.8391285	2.2109084	2.3344245	0.1195367	0	0.02141052
C14ORF179	8.037877	8.041754	8.192878	8.142363	7.949589	8.114704
C14ORF180	4.55501	0.8636863	3.3361015	1.4028413	2.0661423	0.02141052
C14ORF181	3.6352398	1.562775	3.798028	0.1195367	3.8168392	2.8849552
C14ORF182	1.5433375	1.010296	0.0120764	3.895676	1.5325843	4.347922
C14ORF183	0.001838514	0.0279991	0.0120764	0.1195367	0	0.02141052
C14ORF184	2.5310342	0.0279991	2.7254174	3.017198	0.19016941	0.9967449
C14ORF19	2.038311257	1.99911255	2.3039005	2.0214458	1.6620333	1.21290211
C14ORF2	6.7180243	7.1017103	7.004401	6.8174253	6.240181	6.8851776
C14ORF21	0.001838514	2.8460479	0.0120764	0.1195367	1.2657403	2.9041622
C14ORF23	0.001838514	1.9272798	1.992768	2.6639488	0.6317979	3.2024548
C14ORF28	5.7745094	4.1580286	5.318654	5.936198	6.1750174	5.940657
C14ORF32	6.497029	6.2230244	6.178241	6.868471	6.665606	6.310812
C14ORF37	1.915243057	3.14259685	2.9324676	2.777483	0.051309902	1.9349713
C14ORF38	2.0397913	2.6991224	0.0120764	1.4426779	0	0.02141052
C14ORF39	1.213819157	1.38236855	0.985278	1.39542975	0.8186422	0.76242496
C14ORF4	9.632761	9.832144	9.370252	9.512936	9.728876	9.718163
C14ORF43	4.957186967	4.696574367	4.817799067	6.308398767	5.808202433	4.996957707
C14ORF45	2.493720757	2.16902705	2.50664905	3.3771251	4.40688085	2.74731326
C14ORF48	0.001838514	0.0279991	0.0120764	0.1195367	1.0432874	0.02141052
C14ORF49	0.001838514	0.0279991	0.0120764	0.1195367	0	0.02141052
C14ORF50	0.001838514	1.5770137	0.0120764	0.1195367	0	0.02141052
C14ORF53	1.082303457	2.0848539	0.1982511	0.1195367	2.39733495	1.80399266
C14ORF56	0.001838514	0.0279991	0.0120764	0.1195367	0	0.7169563
C14ORF64	2.651271	0.0279991	0.0120764	0.1195367	2.2058392	3.3477302
C14ORF65	0.001838514	0.0279991	0.0120764	1.36050015	0.76422055	0.94217946
C14ORF68	3.6426048	3.4165668	2.3962533	2.0607128	0.005421623	3.2385511
C14ORF70	0.001838514	0.0279991	0.0120764	0.1195367	0	0.02141052
C14ORF72	0.001838514	1.3231459	2.3720152	1.1627688	2.3289056	2.1145892
C14ORF73	0.001838514	0.0279991	0.0120764	0.1195367	0	0.02141052
C14ORF78	2.027539405	2.8049186	1.4889474	1.2105889	1.540461787	1.770720073
C14ORF79	4.752868	4.403542	4.7927413	2.4963286	4.8393927	4.5452185
C14ORF80	3.486433	2.495648	0.0120764	4.268282	4.8054986	5.0287194
C14ORF82	7.1229715	6.3135753	6.3766727	7.114432	7.1332445	6.874728
C14ORF85	11.54361	11.511783	11.429109	11.496712	11.503651	11.421576
C14ORF93	5.714642	5.8057384	5.6052146	4.979413	5.9139605	5.955364
C15ORF17	6.556591	6.954041	6.78422	6.5349774	6.447375	6.5031877
C15ORF2	0.001838514	0.0279991	0.0120764	3.6549182	0	0.02141052
C15ORF20	0.001838514	0.0279991	0.3860299	0.1195367	2.788346	0.02141052
C15ORF21	0.106185503	0.0279991	0.57908805	0.1195367	1.386488075	1.84470658
C15ORF23	4.4392485	3.84998525	3.50118065	4.0532074	4.20124685	4.77160685
C15ORF24	9.436223	8.970692	9.269996	8.847155	8.7586355	9.007143
C15ORF26	0.1414269	2.4104195	2.4803283	0.1195367	1.524366	0.02141052
C15ORF27	0.001838514	1.2775613	0.0120764	3.3224478	1.577539	0.02141052
C15ORF28	4.7389035	5.6876225	5.2599297	5.503865	5.3852	5.0183983
C15ORF29	5.135255	4.5215926	4.0223436	5.3962283	4.3669157	4.658033
C15ORF32	0.9095581	2.0504735	3.5879962	0.1195367	0.791799	0.02141052
C15ORF33	3.1501682	3.2666936	2.1207964	3.267294	3.2073157	4.8569207
C15ORF34	0.001838514	0.0279991	3.4075677	0.1195367	1.5275844	0.02141052
C15ORF37	0.001838514	1.7740008	0.0120764	0.1195367	0	0.02141052
C15ORF38	3.9057324	3.1329556	4.184685	3.797829	5.1297684	4.849274
C15ORF39	4.2893395	3.6382508	3.157873	0.1195367	3.4533288	2.0988955
C15ORF40	4.4719696	4.866652	4.8003726	5.177155	4.803937	5.125843
C15ORF41	2.865463	2.7965498	0.0120764	0.1195367	3.9258373	4.220973
C15ORF42	1.5968298	2.7406225	0.0120764	0.1195367	0	1.1576873
C15ORF43	1.432221257	1.0928132	1.0552764	2.32564585	0.9613568	1.90295936
C15ORF44	3.62475938	4.41211468	3.71938252	3.15371458	4.15654878	3.1352575
C15ORF48	0.099021689	0.7938678	0.303568233	1.5469847	0.1627687	1.453129007
C15ORF49	0.001838514	0.0279991	0.0120764	2.0288038	0	1.190228
[truncated: 32,601 more rows]
